# Supplementary material for: Geographical mapping and temporal trends of Acinetobacter baumannii carbapenem resistance: A comprehensive meta-analysis
Source: PLoS One. 2024 Dec 16;19(12):e0311124. doi: 10.1371/journal.pone.0311124 (PMC11649148; doi:10.1371/journal.pone.0311124)
Supplement: S1 File — This file includes details of the studies reviewed, along with relevant data points and results extracted for analysis. (XLSX) [file pone.0311124.s002.xlsx]

## Sheet: Sheet1
Author	Year	Title	Abstract	DOI	Decision
	2007	the clinical and economic impact of gram-negative resistance	the changing landscape of gram-negative resistance has dictated more frequent use of carbapenems to stem this tide of resistance. in particular, acinetobacter prevalence has increased, as has its resistance to aminoglycosides, cephalosporins, and fluoroquinolones; extended-spectrum beta-lactamase-producing enterobacteriaceae have been proliferating and have shown broad resistance; and multidrug-r…		Excluded due to duplication
	2015	abstracts of the 7th international congress of the asia pacific society of infection control	the proceedings contain 639 papers. the topics discussed include: the burden and impacts of acinetobacter baumannii carried by patients transferred from long-term care facilities or other hospitals to a medical centre in southern taiwan; the experience of influenza vaccination in the mental hospital; investigation of vancomycin-resistant enterococci outbreak in an adult intensive care unit of a m…		Excluded due to duplication
	2017	who guidelines approved by the guidelines review committee	health care-associated infections (hai) are one of the most common adverse events in care delivery. a large proportion are caused by antibiotic resistant organisms. there is worldwide consensus that urgent action is needed to prevent and control the spread of antibiotic resistant organisms. effective infection prevention and control (ipc) is the cornerstone of action to combat antimicrobial resis…		Excluded due to duplication
	2018	retraction: prevalence and emergence of carbapenemases-producing gram-negative bacteria in mediterranean basin (retraction of vol 43, pg 43, 2016)		10.1080/1040841x.2017.1326488	Exclouded due to (Lacks necessary data)
	2019	corrigendum: co-existence of blaoxa-23 and blavim in carbapenem-resistant acinetobacter baumannii isolates belonging to global complex 2 in a chinese teaching hospital		10.1097/cm9.0000000000000307	Exclouded due to (Lacks necessary data)
	2020	lsidcm 2019	the proceedings contains 26 papers. the topics discussed include: antibiotic susceptibility of h. influenzae with particular emphasis on beta lactamase production versus pbp modification;analysis of cast in 10 lebanese hospitals between 2008 and 2017;antibacterial activity of commercialized diet pills on the human intestinal microflora;antibacterial activity of ilex paraguariensis (yerba mate);an…	10.1016/j.jiph.2020.10.008	Excluded due to duplication
	2021	erratum to: education: the role of the first siderophore cephalosporin fetcroja (cefiderocol) in uk clinical practice: introduction; antibiotic resistance during and beyond covid-19; education: an introduction to the core data for cefiderocol with reflections for a possible role within uk clinical practice; education: a compassionate use of cefiderocol to treat osteomyelitis caused by an xdr pseu…	[this corrects the article doi: 10.1093/jacamr/dlab051.][this corrects the article doi: 10.1093/jacamr/dlab052.][this corrects the article doi: 10.1093/jacamr/dlab053.][this corrects the article doi: 10.1093/jacamr/dlab054.][this corrects the article doi: 10.1093/jacamr/dlab055.][this corrects the article doi: 10.1093/jacamr/dlab056.].	10.1093/jacamr/dlab109	Excluded due to duplication
	2021	graphical abstract toc		10.1016/s1773-2247(21)00507-4	Excluded due to duplication
	2022	expression of concern: carbapenem resistance and acinetobacter baumannii in senegal: the paradigm of a common phenomenon in natural reservoirs		10.1371/journal.pone.0277635	Exclouded due to (Lacks necessary data)
	2022	global burden of bacterial antimicrobial resistance in 2019: a systematic analysis	background: antimicrobial resistance (amr) poses a major threat to human health around the world. previous publications have estimated the effect of amr on incidence, deaths, hospital length of stay, and health-care costs for specific pathogen-drug combinations in select locations. to our knowledge, this study presents the most comprehensive estimates of amr burden to date. methods: we estimated …	10.1016/s0140-6736(21)02724-0	Exclouded due to (Lacks necessary data)
	2022	global burden of antimicrobial resistance		10.1111/jpc.15931	Exclouded due to (Lacks necessary data)
E. M. R. A. Lfadli MEl-Sehsah, M. A.	2018	risk factors and distribution of mdros among patients with healthcare associated burn wound infection	introduction: patients with burn wounds are more susceptible to develop healthcare associated (ha) infection. bacterial isolates from ha burn wound infection vary from one place to the other and also differ in terms of antimicrobial susceptibility pattern. the aim of our study was to assess the incidence of ha burn wound infection, risk factors and to determine the microbiological profile and ant…	10.18683/germs.2018.1147	Excluded due to duplication
Z.-a. A. Xiang-renLi, Jian-wuWei, Lian-huaXu, Xiu-liJia, WeiYu, HuaShan, BinJi, PingLu, Wei-pingZhang, HuaGuo, Su-fang	2018	the multidrug resistance of acinetobacter baumannii in western china and its distribution characteristics	objective to investigate the distribution and drug resistance of multidrug resistance of acinetobacter baumannii in western china, and provide evidence for the rational use of antibiotics and prevention and control of nosocomial infections. methods we retrospectively analyzed the isolation, distribution, and drug resistance of multidrug-resistant acinetobacter baumannii in the bacterial cultures …		Exclouded due to (Lacks necessary data)
M. H. N. A'Shimi, Ahmed GhaziRani, Farahiyah MohdRahman, Nor Iza A.Ismail, SalwaniAbdullah, Fatimah HaslinaOthman, NorlelaCleary, David W.Clarke, Stuart C.Yeo, Chew Chieng	2019	biocide susceptibilities and biofilm-forming capacities of acinetobacter baumannii clinical isolates from malaysia	introduction. acinetobacter baumannii is a gram-negative nosocomial pathogen that has the capacity to develop resistance to all classes of antimicrobial compounds. however, very little is known regarding its susceptibility to biocides (antiseptics and disinfectants) and capacity to form biofilms, particularly for malaysian isolates. aim. to determine the susceptibility of a. baumannii isolates to…	10.3855/jidc.11455	Excluded due to duplication
M. A. A. D. Ababneh, MohammadRababa'h, Abeer M.	2022	surveillance study of bloodstream infections, antimicrobial use, and resistance patterns among intensive care unit patients: a retrospective cross-sectional study	background: bloodstream infections (bsis) are one of the most critical illnesses requiring intensive care unit (icu) admission. this study assessed patterns of antimicrobial use and resistance in icu patients with bsis. methods: inpatients admitted to the icu and who received at least one antimicrobial agent between january 1, 2017, and december 31, 2019, were included in the study. electronic pa…	10.4103/ijciis.ijciis_70_21	Inclouded
Q. Ababneh, Neda'aJaradat, ZiadAl Sbei, SaraAlawneh, Dua'aAl-zoubi, Esra'aAlhomsi, TasnimSaadoun, Ismail	2021	molecular epidemiology of carbapenem-resistant acinetobacter baumannii isolated from three major hospitals in jordan	background in the last decade, incidences of carbapenem-resistant acinetobacter baumannii have been increasingly reported worldwide. consequently, a. baumannii was included in the world health organization's new list of critical pathogens, for which new drugs are desperately needed. the objective of this research was to study the molecular epidemiology and antimicrobial susceptibility of clinical…	10.1111/ijcp.14998	Exclouded due to (Lacks necessary data)
Q. A. Ababneh, S.Jaradat, Z.	2022	isolation of extensively drug resistant acinetobacter baumannii from environmental surfaces inside intensive care units	background: acinetobacter baumannii is a nosocomial pathogen that has emerged as a major threat in the health-care settings, particularly intensive care units (icus). the aim of this study was to investigate the prevalence of a. baumannii in the environment of intensive care and emergency units in 4 hospitals in jordan. methods: a total of 311 surface and 26 air samples were collected from 6 diff…	10.1016/j.ajic.2021.09.001	Excluded due to duplication
Q. A. L. Ababneh, S.Jaradat, Z.	2022	prevalence, genetic diversity, antibiotic resistance and biofilm formation of acinetobacter baumannii isolated from urban environments	aim: acinetobacter baumannii is a well-known nosocomial pathogen that has been isolated from different clinical sources. this pathogen also causes community-acquired infections, with mortality rates as high as 64%. the exact natural habitat of this bacterium is still unknown. in this study, we investigated the prevalence of a. baumannii in diverse soil and high-touch surface samples collected fro…	10.1111/jam.15795	Excluded due to duplication
Q. A. S. Ababneh, S.Jaradat, Z.Syaj, S.Aldaken, N.Ababneh, H.Inaya, Z.	2023	extensively drug-resistant acinetobacter baumannii: role of conjugative plasmids in transferring resistance	acinetobacter baumannii is one of the most successful pathogens that can cause difficult-to-treat nosocomial infections. outbreaks and infections caused by multi-drug resistant a. baumannii are prevalent worldwide, with only a few antibiotics are currently available for treatments. plasmids represent an ideal vehicle for acquiring and transferring resistance genes in a. baumannii. five extensivel…	10.7717/peerj.14709	Exclouded due to (Lacks necessary data)
C. L. B. Abad, Anna K.Safdar, Nasia	2020	a systematic review of the effectiveness of cohorting to reduce transmission of healthcare-associated c. difficile and multidrug-resistant organisms	background: cohorting of patients and staff is a control strategy often used to prevent the spread of infection in healthcare institutions. however, a comprehensive evaluation of cohorting as a prevention approach is lacking. methods: we performed a systematic review of studies that used cohorting as part of an infection control strategy to reduce hospital-acquired infections. we included studies…	10.1017/ice.2020.45	Excluded due to duplication
M. K. Abavisani, M.Akrami, F.Radfar, A.Hashemi, A.	2022	relationships between efflux pumps and emergence of heteroresistance: a comprehensive study on the current findings	heteroresiatnce (hr) is the type of resistance toward one or more antibiotics appearing as a population of the bacterial load consisting of one or more subpopulations with lower antibiotic susceptibility levels than others. due to the lack of appropriate diagnosis of hr isolates and their importance in resistance emergence to antibiotics, investigating the origins, emergence factors, and hr inhib…	10.1155/2022/3916980	Excluded due to duplication
S. Abbas, HasanJahan, ShahYounas, SoniaAlzahrani, BadrAl Farraj, Dunia A.Alkufeidy, Roua M.	2019	molecular detection of bla(imp) genes in metallo-beta-lactamase producing clinical gram-negative isolates	background: the use of carbapenem antibiotics in the treatment of serious gram-negative bacterial infections is under threat due to the emergence of the bla(imp) gene amongst the bacterial pathogens. methods: the present descriptive cross-sectional study aimed to determine the occurrence of the bla(imp) gene and minimum inhibitory concentrations (mics) of the bacterial pathogens. the carbapenem-r…	10.7754/clin.lab.2019.190202	Exclouded due to (Lacks necessary data)
E. Abbasi, HosseinHashemi, AliChirani, Alireza SalimiArdebili, AbdollahGoudarzi, MehdiSharahi, Javad YasbolaghiDavoudabadi, SaraTalebi, GhazalehBostanghadiri, Narjes	2021	decreased caro gene expression and oxa-type carbapenemases among extensively drug-resistant acinetobacter baumannii strains isolated from burn patients in tehran, iran	a major challenge in the treatment of infections has been the rise of extensively drug resistance (xdr) and multidrug resistance (mdr) in acinetobacter baumannii. the goals of this study were to determine the pattern of antimicrobial susceptibility, bla(oxa) and caro genes among burn-isolated a. baumannii strains. in this study, 100 a. baumannii strains were isolated from burn patients and their …	10.1556/030.2020.01138	Inclouded
F. Y. Abbasi, D.Mardani, M.Frasinejad, B.Yaghoobi, T.Yadegarynia, S.Gholamin, S.	2009	isolation of 927 multi drug-resistant (mdr) acinetobacters in several tertiary care hospitals in tehran, iran			Exclouded due to (Lacks necessary data)
F. Y. Abbasi, D.Mardani, M.Frasinejad, B.Yaghubi, T.Gholamin, S.	2010	emerging multi drug-resistant acinetobacter in iran: study of 800 cases		10.1016/j.ijid.2010.02.1567	Excluded due to duplication
F. Abbaszadeh, AlkaRezaee, Mohammad AhangarzadehSadeghi, JavidHasani, AkbarOskouee, Mahin AhangarVahhabi, Abolfazl	2021	genetic characterization of extensive drug resistant acinetobacter baumannii: an appalling impediment	introduction: acinetobacter baumannii infections are a growing public-health concern. the bacterium's potentiality to acquire resistance to a number of commonly used antibiotics has turned it into a formidable pathogen. aims: molecular characterization of extensive drug resistant (xdr) typing of a. baumannii clinical isolates by polymerase chain reaction. materials and methods: thirty xdr a. baum…	10.3897/folmed.63.e56566	Exclouded due to (Lacks necessary data)
T. Abbey, AlesiaJurkovic, MicheleBiagi, MarkWenzler, Eric	2022	activity of omadacycline alone and in combination against carbapenem-nonsusceptible acinetobacter baumannii with varying minocycline susceptibility	treatment of infections due to acinetobacter baumannii often involves the use of multiple antibiotics simultaneously as combination therapy, but it is unknown which antibiotics are best used together. tetracycline agents such as minocycline and tigecycline maintain good activity against a. baumannii and are often used with one or more other agents to achieve better killing of the bacteria. tetrac…	10.1128/spectrum.00542-22	Exclouded due to (Lacks necessary data)
A. N.-V. Abbo, S.Siegman-Igra, Y.Carmeli, Y.	2005	impact of multi-drug resistant acinetobacter baumannii (mdr-ab) on patients clinical outcomes			Excluded due to duplication
A. N.-V. Abbo, S.Hammer-Muntz, O.Krichali, T.Siegman-Igra, Y.Carmeli, Y.	2005	multidrug-resistant acinetobacter baumannii	to understand the epidemiology of multidrug-resistant (mdr) acinetobacter baumannii and define individual risk factors for multidrug resistance, we used epidemiologic methods, performed organism typing by pulsed-field gel electrophoresis (pfge), and conducted a matched case-control retrospective study. we investigated 118 patients, on 27 wards in israel, in whom mdr a. baumannii was isolated from…	10.3201/eid1101.040001	Exclouded due to (Lacks necessary data)
I. Abbott, Gustavo M.Bhuiyan, SaruarPeleg, Anton Y.	2013	carbapenem resistance in acinetobacter baumannii: laboratory challenges, mechanistic insights and therapeutic strategies	unprecedented levels of antimicrobial resistance in bacterial isolates have prompted great concerns globally. in 2012 the who released a publication outlining the evolving threat of antimicrobial resistance in order to raise awareness and to stimulate coordinated international efforts. the carbapenem class of antibiotics is largely considered as an antibiotic of last-resort when treating infectio…	10.1586/eri.13.21	Excluded due to duplication
R. M. F. Abd El-Baky, S. M.Ibrahim, R. A.Mahran, K. M.Hetta, H. F.	2020	antimicrobial resistance pattern and molecular epidemiology of esbl and mbl producing acinetobacter baumannii isolated from hospitals in minia, egypt	introduction: multidrug resistant (mdr) acinetobacter baumanii (a. baumannii) strains have emerged as novel nosocomial pathogens threatening patients’ lives, especially in intensive-care units (icus). this study aims to determine the prevalence of carbapenemase genes and ctx-m-15 and the resistance pattern of carbapenemase producing isolates.methods: a total of 530 clinical specimens were collect…	10.1080/20905068.2019.1707350	Inclouded
O. A. R. Abd El-Rahman, FatmaHassan, Safaa S.Ashour, Hossam M.Wasfi, Reham	2023	the rnd efflux pump gene expression in the biofilm formation of acinetobacter baumannii	multidrug resistant (mdr) acinetobacter baumannii is a critical opportunistic pathogen in healthcare-associated infections (hai). this is attributed to several factors, including its ability to develop biofilms that can enhance antimicrobial resistance (amr) in addition to creating an environment for horizontal transfer of antibiotic resistance genes. the role of the efflux pump in biofilm format…	10.3390/antibiotics12020419	Excluded due to duplication
E. M. A. Abda, ZenebeAssefa, Adugna	2020	elevated level of imipenem-resistant gram-negative bacteria isolated from patients attending health centers in north gondar, ethiopia	background: the frequent identification of resistant bacteria in hospitals constantly presents antimicrobial therapy with a challenge. imipenem, once considered an extremely powerful antibiotic against multidrug-resistant bacterial infections, is losing its effectiveness. its use in empirical therapy with inadequate or nonexistent antimicrobial stewardship programs has further triggered bacterial…	10.2147/idr.s287700	Exclouded due to (Lacks necessary data)
E. D. Abdala, L. P. G.Freire, M. P.Ibrahim, K. Y.Magri, A. S. K.Garcia, C. P.Pierrotti, L. C.Gutierrez, P. P.Rossi, F.Bellesso, M.Pereira, J.Hajjar, L. A.Hoff, P. M.	2012	carbapenem-resistant a. baumannii bacteremia in oncologic intensive care unit			Excluded due to duplication
B. Abdalhamid, HodaItbaileh, AhmadShorman, Mahmoud	2014	characterization of carbapenem-resistant acinetobacter baumannii clinical isolates in a tertiary care hospital in saudi arabia	this study characterized the occurrence of carbapenem resistance of acinetobacter baumannii isolates in a tertiary care hospital in saudi arabia. from january 2010 until february 2012, acinetobacter spp. isolates were collected from different wards and were identified using vitek 2 system and 16s rrna gene sequencing. vitek 2 system and etest were used for susceptibility testing. pcr and pulse fi…		Inclouded
B. I. Abdalhamid, A.Hassan, H.	2012	characterisation of carbapenem-resistant acinetobacter baumannii clinical isolates in a tertiary care hospital in saudi arabia	background: acinetobacter baumannii is an opportunistic gram negative organism causing a variety of healthcare-associated infections. carbapenems have been used widely to treat the emerging multi-resistant a. baumannii. however, carbapenem-resistant a. baumannii (crab) has been documented worldwide. the aim of this study was to molecularly characterize crab clinical isolates in a tertiary care ho…	10.1111/j.1469-0691.2012.03803.x	Excluded due to duplication
M. Abdallah, OlawoleCortes, ChristopherUrban, CarlCharles, ClaytonLandman, DavidQuale, John	2015	reduction in the prevalence of carbapenem-resistant acinetobacter baumannii and pseudomonas aeruginosa in new york city	we compared susceptibilities of acinetobacter baumannii and pseudomonas aeruginosa collected during surveillance studies conducted during 2009 and 2013-2014 involving hospitals in new york city. there were significant decreases in the number of carbapenem-resistant a baumannii and p aeruginosa cases during 2013-2014; it appears the institution of effective infection control measures has contribut…	10.1016/j.ajic.2015.02.018	Excluded due to duplication
M. Abdallah, OlawoleCortes, ChristopherUrban, CarlLandman, DavidQuale, John	2015	activity of eravacycline against enterobacteriaceae and acinetobacter baumannii, including multidrug-resistant isolates, from new york city	eravacycline demonstrated in vitro activity against a contemporary collection of more than 4,000 gram-negative pathogens from new york city hospitals, with mic50/mic90 values, respectively, for escherichia coli of 0.12/0.5 mu g/ml, klebsiella pneumoniae of 0.25/1 mu g/ml, enterobacter aerogenes of 0.25/1 mu g/ml, enterobacter cloacae 0.5/1 mu g/ml, and acinetobacter baumannii of 0.5/1 mu g/ml. ac…	10.1128/aac.04809-14	Excluded due to duplication
M. Abdallah, MohammadAlzaagil, IbrahimIssa, Khaddash NedalRasheed, AkramAlharthy, Abdurahman	2019	effect of short-term carbapenem restriction on the incidence of non-pseudomonal multi-drug resistant gram-negative bacilli in an intensive care unit	we conducted a two-phase retrospective study to investigate the impact of a short-term carbapenem restriction on the incidence of non-pseudomonal multidrug-resistant (mdr) gram-negative bacilli in our intensive care unit (icu). the first phase of the study (before carbapenem restriction) was conducted between may and july 2016, and the second phase (implementation of carbapenem restriction) betwe…	10.1080/1120009x.2019.1601802	Excluded due to duplication
M. Abdallah, HamzehBaradwan, AbdallahAlfawares, ReemAlobaid, AbdulazizRasheed, AkramSoliman, Ibrahim	2020	intraventricular tigecycline as a last resort therapy in a patient with difficult-to-treat healthcare-associated acinetobacter baumannii ventriculitis: a case report	healthcare-associated ventriculitis and meningitis is a common complication in patients who suffer from head trauma or have undergone a neurosurgery. healthcare-associated ventriculitis and meningitis is associated with significant morbidity and mortality. complications of healthcare-associated ventriculitis and meningitis include persistent vegetative state, moderate and severe disability, and d…	10.1007/s42399-020-00433-7	Excluded due to duplication
M. M. Abdallah, A.Alharthy, A.	2018	impact of short-term carbapenem restriction on the incidence of mdr gram-negative bacilli in the icu	learning objectives: the emergence of multidrug-resistant (mdr) gram-negative bacilli is accelerating. this creates a challenge in the treatment of nosocomial infections. aggressive prevention strategies including antimicrobial stewardship programs are essential for decreasing the rate of nosocomial infections caused by mdr gram-negative bacilli. long term restriction of carbapenems was proven to…	10.1097/01.ccm.0000528714.64809.b2	Exclouded due to (Lacks necessary data)
R. M. S. Abdel Halim, Sally M.Fahim, Noha Alaa Eldin	2023	evaluation of synergistic activity of antibiotic combinations in extensive drug-resistant acinetobacter species using checkerboard assay	introduction. acinetobacter is one of the challenging drug-resistant organisms that can endanger patients' lives if not treated properly.aim. this study was designed to investigate the activity of three synergistic antimicrobial combinations against extensive drug-resistant acinetobacter isolates; ampicillin/sulbactam plus amikacin, ampicillin/sulbactam plus ciprofloxacin, and meropenem plus amik…	10.1099/jmm.0.001639	Exclouded due to (Lacks necessary data)
N. A. E. Abdelaziz, Walid F.Sherif, Mahmoud M.Abourehab, Mohammed A. S.Al-Rashood, Sara T.Eldehna, Wagdy M.Mostafa, Nada M.Elleboudy, Nooran S.	2022	in silico docking, resistance modulation and biofilm gene expression in multidrug-resistant acinetobacter baumannii via cinnamic and gallic acids	despite the mounting global burden of antimicrobial resistance (amr), the generation of new classes of effective antimicrobials still lags far behind. the interplay between multidrug resistance and biofilm formation in acinetobacter baumannii has drastically narrowed the available therapeutic choices. the use of natural compounds holds promise as an alternate option for restoring the activity of …	10.3390/antibiotics11070870	Excluded due to duplication
M. M. H. P. h. Abdelbary, GuyGreub, GilbertSenn, LaurenceBlanc, Dominique S.	2017	draft genome sequences of two carbapenemase-producing acinetobacter baumannii clinical strains isolated from albanian and togolese patients	we report here the draft genome sequences of two multidrug-resistant acinetobacter baumannii clinical strains, h31499 and h31506, which were isolated at the lausanne university hospital in 2015 from an albanian and a togolese patient, respectively.	10.1128/genomea.00115-17	Excluded due to duplication
S. AbdelGhani, Gina K.Snyder, James W.Thomson, Kenneth S.	2015	comparison of the carba np, modified carba np, and updated rosco neo-rapid carb kit tests for carbapenemase detection	the accurate detection of carbapenemase-producing organisms is a major challenge for clinical laboratories. the carba np test is highly accurate but inconvenient, as it requires frequent preparation of fresh imipenem solution. the current study was designed to compare the carba np test to two alternative tests for accuracy and convenience. these were a modified carba np test that utilized intrave…	10.1128/jcm.01631-15	Excluded due to duplication
A. M. B. Abdelhamed, S.Bonomo, R. A.Jacobs, M. R.	2015	evaluation of verigene bc-gn for identification of gram negative bacteria and detection of resistance to beta-lactams including carbapenems from solid media			Excluded due to duplication
M. M. A. Abdelkader, Khaled M.El-Ashry, Marwa A.Aboulwafa, Mohammad M.	2017	prevalence of mdr pathogens of bacterial meningitis in egypt and new synergistic antibiotic combinations	the aim of this study was identifying bacterial pathogens involved in meningitis, studying their antibiotic resistance profiles, investigating the antibiotic resistance genes as well as evaluating the use of various antibiotic combinations. antibiotic susceptibility tests were evaluated according to clsi guidelines. antibiotic combinations were evaluated by calculating the fractional inhibitory c…	10.1371/journal.pone.0171349	Excluded due to duplication
R. B. Abdelmonem, M.Vale, L.Healy, B.Williams, D.	2022	successful treatment of mucor circinelloides in a burn patient	mucormycosis is a rare disease, which has a poor prognosis among burn patients with a reported mortality of 40–88%. we report on the survival of a 54-year-old male patient with burns of 50% of his total body surface area (tbsa) who survived despite rapid deterioration following cutaneous and probable systemic mucormycosis. a combination of antifungal treatment with extensive debridement and amput…	10.1016/j.burnso.2022.02.005	Excluded due to duplication
M. F. A. Abdelsalam, Maged SalahEl-Abhar, Hanan Salah El-Din	2018	prospective, comparative clinical study between high-dose colistin monotherapy and colistin-meropenem combination therapy for treatment of hospital-acquired pneumonia and ventilator-associated pneumonia caused by multidrug-resistant klebsiella pneumoniae	objectives: in clinical practice, colistin is used as combination therapy to improve its antibacterial activity, despite the consequent increase in toxicity. this prospective, comparative study evaluated the effectiveness and adverse effects of using colistin alone at a loading dose of 9 million international units (miu) followed by 3 miu every 8 h (q8 h) versus colistin + meropenem 1 g q8 h in t…	10.1016/j.jgar.2018.07.003	Excluded due to duplication
A. Abderrahim, NassimaPujol, CharlotteNedjai, SabinaBentakouk, Mohamed CherifKirane-Gacemi, DjamilaDekhil, MazouzSotto, AlbertLavigne, Jean-PhilippePantel, Alix	2017	first case of ndm-1-producing klebsiella pneumoniae in annaba university hospital, algeria	aim: the aim of this study was to characterize two carbapenem-resistant klebsiella pneumoniae isolates recovered from urine samples in a patient hospitalized at annaba university hospital (algeria) in 2014. results: two k. pneumoniae isolates were studied because they proved resistant to almost all antibiotics tested with a high level resistance to ertapenem (minimum inhibitory concentration=32mg…	10.1089/mdr.2016.0213	Excluded due to duplication
A. Abdi-Ali, SagharMohammadi, ParisaGharavi, Sara	2014	assessment of biofilm formation and resistance to imipenem and ciprofloxacin among clinical isolates of acinetobacter baumannii in tehran	background: biofilms are communities of bacteria attached to the surfaces in an extracellular polymeric matrix which are associated with many chronic infections in humans. acinetobacter spp. are emerging as a major cause of nosocomial infections and acinetobacter baumannii is the predominant species associated with this kind of infections. objectives: in the present study, the potential of biofil…	10.5812/jjm.8606	Excluded due to duplication
A. Abdollahi, AmirSalehi, MohammadrezaShadehi, Mahsa NorouziGhourchian, SedigheDouraghi, Masoumeh	2021	co-infection of st2(ip) carbapenem-resistant acinetobacter baumannii with sars-cov-2 in the patients admitted to a tehran tertiary referral hospital	background carbapenem-resistant acinetobacter baumannii (crab) is among the most concerning cause of healthcare-associated infections (hai) due to its high level of antibiotic resistance and high mortality. in the era of the covid-19 pandemic, the key priority of infection control committees is to contain the dissemination of antibiotic resistant gram-negative bacteria. here, we aimed to timely r…	10.1186/s12879-021-06642-2	Exclouded due to (Lacks necessary data)
S. Abdollahi, IrajGargari, Seyed Latif Mousavi	2018	the role of tonb-dependent copper receptor in virulence of acinetobacter baumannii	acinetobacter baumannii is an opportunistic gram negative pathogen that can adhere to different surfaces and cause different nosocomial infections. to investigate the role of tonb-dependent copper receptor, an outer membrane protein, in virulence of a. baumannii, we deleted this receptor from a. baumannii chromosome. there was a significant decrease in biofilm formation by copper receptor deficie…	10.1016/j.meegid.2018.03.001	Exclouded due to (Lacks necessary data)
M. H. A. R. Abdul-Aziz, Azrin N.Mat-Nor, Mohd-BasriSulaiman, HelmiWallis, Steven C.Lipman, JeffreyRoberts, Jason A.Staatz, Christine E.	2016	population pharmacokinetics of doripenem in critically ill patients with sepsis in a malaysian intensive care unit	doripenem has been recently introduced in malaysia and is used for severe infections in the intensive care unit. however, limited data currently exist to guide optimal dosing in this scenario. we aimed to describe the population pharmacokinetics of doripenem in malaysian critically ill patients with sepsis and use monte carlo dosing simulations to develop clinically relevant dosing guidelines for…	10.1128/aac.01543-15	Excluded due to duplication
J. C. A. Abdul-Mutakabbir, SaraMorrisette, TaylorKebriaei, RaziehRybak, Michael J.	2020	cefiderocol: a novel siderophore cephalosporin against multidrug-resistant gram-negative pathogens	cefiderocol (cfdc), (formerly s-649266), is a novel injectable siderophore cephalosporin developed by shionogi & co., ltd., with potent in vitro activity against gram-negative pathogens including multidrug-resistant (mdr) enterobacteriaceae and non-fermenting organisms, such as pseudomonas aeruginosa, acinetobacter baumannii, burkholderia cepacia, and stenotrophomonas maltophilia. characterized b…	10.1002/phar.2476	Excluded due to duplication
J. C. G. Abdul-Mutakabbir, Nicole C.Shields, Ryan K.Tverdek, Frank P.Escobar, Zahra Kassamali	2021	contemporary perspective on the treatment of acinetobacter baumannii infections: insights from the society of infectious diseases pharmacists	the purpose of this narrative review is to bring together the most recent epidemiologic, preclinical, and clinical findings to offer our perspective on best practices for managing patients with a. baumannii infections with an emphasis on carbapenem-resistant a. baumannii (crab). to date, the preferred treatment for crab infections has not been defined. traditional agents with retained in vitro ac…	10.1007/s40121-021-00541-4	Excluded due to duplication
J. C. N. Abdul-Mutakabbir, L.Maassen, P.Stamper, K.Kebriaei, R.Lev, K.Morrisette, T.Kaye, K. S.Rybak, M. J.	2020	in-vitro antibacterial activities of cefiderocol (s-649266) alone and with the addition of beta-lactamase inhibitors against multidrug-resistant acinetobacter baumannii	background. multidrug-resistant (mdr) infections caused by acinetobacter baumannii continue to pose a serious public health threat. cefiderocol (cfdc) is a new parental siderophore cephalosporin that has displayed potent activity against gram-negative bacteria, more specifically non-fermenting gram-negative bacilli, including a. baumannii. although uncommon, elevated minimum inhibitory concentrat…	10.1093/ofid/ofaa439.1480	Exclouded due to (Lacks necessary data)
J. C. Y. Abdul-Mutakabbir, JuwonNguyen, LoganMaassen, Philip T.Stamper, KyleShiekh, ZainKebriaei, RaziehShields, Ryan K.Castanheira, MarianaKaye, Keith S.Rybak, Michael J.	2021	in vitro synergy of colistin in combination with meropenem or tigecycline against carbapenem-resistant acinetobacter baumannii	acinetobacter baumannii is currently classified as one of six pathogens that contribute to increased patient mortality. thus, exploratory studies navigating alternative treatment strategies are of supreme interest. herein, we completed minimum inhibitory concentration (mic) testing, and time-kill analyses (tka) on 50 carbapenem-resistant acinetobacter baumannii isolates including 28 colistin-resi…	10.3390/antibiotics10070880	Exclouded due to (Lacks necessary data)
J. Y. Abdul-Mutakabbir, J.Nguyen, L.Kebriaei, R.Stamper, K.Maassen, P.Kaye, K. S.Rybak, M. J.	2019	the evaluation of the in vitro synergy of colistin in combination with meropenem and tigecycline against 50 multi-drug-resistant acinetobacter baumannii strains	background. acinetobacter baumannii possess inherent and acquired antibiotic resistance mechanisms that have rendered most antibiotics, including carbapenems, inactive. colistin (col) has risen as salvage therapy against these organisms due to its retained activity against a. baumannii. however, col monotherapy is often met with suboptimal outcomes. recently, combination therapy with col and mero…	10.1093/ofid/ofz360.1406	Exclouded due to (Lacks necessary data)
D. B. Abdulghani, W.Fayad, A. A.Araj, G. F.Matar, G. M.	2020	elucidating the efficacy of combination therapy and colistin resistance mechanisms in mdr/xdr gram-negative bacilli	antimicrobial resistance has been emerging into alerting levels in the last few decades resulting in multi-drug resistance (mdr) and lately, extensively-drug resistance (xdr) in gram negative bacteria such as: acinetobacter baumannii and klebsiella pneumoniae. resistance to β–lactams, cephalosporins, and carbapenems has led to the re-emergence of polymyxin e (colistin) as a sole and last line sol…	10.1016/j.jiph.2019.01.040	Excluded due to duplication
K. Abdullah, Peter C.Abdalhamid, Baha	2021	characterization of carbapenem-resistant acinetobacter baumannii isolates from clinical specimens	carbapenem-resistant acinetobacter baumannii is an urgent threat worldwide. this bacterium is associated with high morbidity and mortality, with limited available treatment options. here, we report the draft genome sequences of five carbapenem-resistant acinetobacter baumannii isolates from human samples.	10.1128/mra.00571-21	Exclouded due to (Lacks necessary data)
A. T. K. Abdulzahra, Mahmoud A. F.Elkhatib, Walid F.	2018	first report of colistin resistance among carbapenem-resistant acinetobacter baumannii isolates recovered from hospitalized patients in egypt	acinetobacter baumannii is an opportunistic pathogen that poses an increasing threat in the health-care community. colistin is one of the promising options for treatment ofmultidrug-resistant a. baumannii. the current study investigated the emergence of colistin resistance among carbapenem-resistant strains of a. baumannii in egypt. it involved identification of clinically recovered a. baumannii …	10.1016/j.nmni.2018.08.007	Exclouded due to (Lacks necessary data)
S. T. M. Abe Sato, J. M.da Luz de Freitas, A.Sanches Progênio, R. C.Nunes, M. R. T.Mota de Vasconcelos Massafra, J.Gomes Moura, F.Rogez, H.	2021	isolation and genetic identification of endophytic lactic acid bacteria from the amazonian açai fruits: probiotics features of selected strains and their potential to inhibit pathogens	the açai palm (euterpe oleracea) is native to the amazon basin, a humid tropical forest. high levels of total mesophilic bacteria with high diversity have been consistently reported in açai fruits. as local consumers have few digestive problems, the results of the present study reveal the lactic acid bacteria (lab) recovered from açai fruits with characteristics that suggest they are possible can…	10.3389/fmicb.2020.610524	Excluded due to duplication
J. Abellon-Ruiz, MichaelBasle, Arnaudvan den Berg, Bert	2018	crystal structure of the acinetobacter baumannii outer membrane protein omp33	acinetobacter baumannii is becoming a major threat to human health due to its multidrug resistance. this is owing in a large part to the low permeability of its outer membrane (om), which prevents high internal antibiotic concentrations and makes antibiotic-resistance mechanisms more effective. to exploit om channels as potential delivery vehicles for future antibiotics, structural information is…	10.1107/s205979831800904x	Excluded due to duplication
G. M. M. C. Abesamis, Jose Joven V.	2019	bacteriologic profile of burn wounds at a tertiary government hospital in the philippines-up-pgh atr burn center	wound infection is a major cause of morbidity and mortality among burn patients. recent changes in the epidemiology of burn wound infections were observed due to the steady rise of drug-resistant bacteria. the objective of this study is to determine the most common burn wound pathogens isolated among patients admitted at the up-pgh atr burn center, describe their respective susceptibility pattern…	10.1093/jbcr/irz060	Inclouded
S. S. Abhari, FarzadModiri, LeilaAslani, Mohamad MehdiAsmar, Mehdi	2019	circulation of imipenem-resistant acinetobacter baumannii st10, st2 and st3 in a university teaching hospital from tehran, iran	purpose. multi-drug resistant (mdr) acinetobacter baumannii has introduced a worldwide health crisis. the purposes of this study were to characterize the clonal relatedness among mdr clinical strains and to introduce a new two-locus typing method confirmed by multi-locus sequence typing (mlst). methodology. in this study, we determined antimicrobial resistance, detected genes associated with carb…	10.1099/jmm.0.000987	Excluded due to duplication
K. S. K. Abhishek, S. P.Gupta, N.Tak, V.Nag, V. L.Singh, K.Agarwal, N.	2021	case series and mini-review on elizabethkingia meningoseptica, a high alert organism causing meningitis in premature neonates from a tertiary care hospital of western rajasthan	background: elizabethkingia meningoseptica is a ubiquitous organism rarely associated with human diseases, but its association, especially among hospitalized premature neonates and im-munocompromised individuals, is uncommon. case: we report two cases of neonatal bacteraemia and meningitis among low birth weight premature neonates admitted in neonatal intensive care units (nicu) by e. meningosept…	10.2174/1871526520666210104151430	Excluded due to duplication
K. D. Abidi, T.Oussama, S.Belayachi, J.Madani, N. F.Abouqal, R.Zeggwagh, A. A.	2017	determinants and prognostic factors of acinetobacter baumannii ventilator-associated pneumonia	introduction acinetobacter baumannii (ab) ventilator-associated pneumonia (vap) is common in critically ill patients. the aims of this study were to describing the epidemiological characteristics of ab-vap, to identify risk factors for acquisition and factors predictive of a poor outcome. materials and methods a retrospective-prospective study was conducted at the medical intensive care unit of t…	10.1186/s13613-016-0224-7	Excluded due to duplication
A. M. L. Aboshakwa, U.Irusen, E. M.Koegelenberg, C. F. N.	2019	acinetobacter baumannii infection in a medical intensive care unit: the impact of strict infection control	background: acinetobacter baumannii is a waterborne organism that preferentially colonises aquatic environments. infections usually involve organ systems that have a high fluid content. multidrug-resistant (mdr) a. baumannii is recognised to be among the most difficult antimicrobial-resistant gram-negative bacilli to prevent and treat in the nosocomial setting. objectives: to determine the utilit…	10.7196/ajtccm.2019.v25i1.239	Excluded due to duplication
A. A. G. Abou Fayad, D.Bazzi, W.Araj, G.Matar, G.	2020	elucidating the mechanisms of colistin resistance and the efficacy of combination therapy in mdr/xdr/pdr acinetobacter baumannii	background: the rapid dissemination of carbapenem resistance in gram-negative bacteria, particularly in acinetobacter baumannii, has gained focus on the “old” drug colistin. neverthless, the emergence of colistin resistance, last line of defense, causes a serious global threat. therefore, antimicrobial treatment for these infections remains an important challenge. in this study, we aimed (1) to u…	10.1016/j.ijid.2020.09.321	Exclouded due to (Lacks necessary data)
A. G. H. Abou Fayad, Louis-PatrickSleiman, AhmadJaafar, MohamadZorgani, AbdulazizMatar, Ghassan M.Higgins, Paul G.	2021	diversity of sequence types and impact of fitness cost among carbapenem-resistant acinetobacter baumannii isolates from tripoli, libya	we investigated the molecular epidemiology of 21 carbapenem-resistant acinetobacter baumannii isolates from libya and assessed their relative fitness. core genome multilocus sequence typing (mlst) revealed five interhospital transmission clusters. three clusters were associated with the international clones (ic) ic1, ic2, and ic7. carbapenem-resistance was associated with bla(oxa-23), bla(ges-11)…	10.1128/aac.00277-21	Exclouded due to (Lacks necessary data)
A. Abouelfetouh, Aisha S.Aboulmagd, Elsayed	2019	phenotypic and genotypic characterization of carbapenem-resistant acinetobacter baumannii isolates from egypt	background antibiotic use is largely under-regulated in egypt leading to the emergence of resistant isolates. carbapenems are last resort agents to treat acinetobacter baumannii infections resistant to other classes of antibiotics. however, carbapenem-resistant isolates are emerging at an alarming rate. this study aimed at phenotypically and molecularly characterizing seventy four carbapenem-unsu…	10.1186/s13756-019-0611-6	Exclouded due to (Lacks necessary data)
A. Abouelfetouh, Aisha S.Aboulmagd, Elsayed	2020	role of plasmid carrying bla(ndm) in mediating antibiotic resistance among acinetobacter baumannii clinical isolates from egypt	we investigated antibiotic resistance levels among bla(ndm)-positive (n = 9) and -negative (n = 65) a. baumannii clinical isolates collected in 2010 and 2015 from alexandria main university hospital, egypt using disc diffusion and minimum inhibitory concentration (mic) determination. plasmids from bla(ndm)-positive isolates were transformed into a carbapenem-susceptible a. baumannii (cs-ab) isola…	10.1007/s13205-020-2157-y	Excluded due to duplication
A. Abouelfetouh, JenniferTurner, DannLi, EricaEvans, Benjamin A.	2022	diversity of carbapenem- resistant acinetobacter baumannii and bacteriophage- mediated spread of the oxa23 carbapenemase	carbapenem-resistant acinetobacter baumannii are prevalent in low- and middle- income countries such as egypt, but little is known about the molecular epidemiology and mechanisms of resistance in these settings. here, we characterize carbapenemresistant a. baumannii from alexandria, egypt, and place it in a regional context. fifty- four carbapenem- resistant isolates from using illumina technolog…	10.1099/mgen.0.000752	Excluded due to duplication
N. Abouseada, MayEl-Attar, EmanMoez, Pacinte	2017	matrix-assisted laser desorption ionisation time-of-flight mass spectrometry rapid detection of carbapenamase activity in acinetobacter baumannii isolates	introduction: carbapenamase-producing acinetobacter baumannii are an increasing threat in hospitals and intensive care units. accurate and rapid detection of carbapenamase producers has a great impact on patient improvement and aids in implementation of infection control measures. aim: in this study, we describe the use of matrix-assisted laser desorption ionisation time-of-flight mass spectromet…	10.4103/0255-0857.202335	Excluded due to duplication
R. Abozahra, Sarah M.Elsheredy, Amel G.Abdulwahab, Kawther E.Baraka, Kholoud	2021	genotyping and molecular characterization of carbapenem-resistant acinetobacter baumannii strains isolated from intensive care unit patients	the emergence of multidrug-resistant acinetobacter baumannii has partly increased treatment failure and patient mortality. class d beta-lactamases is an important mechanism of resistance to beta-lactam antibiotics in this species. this study aimed to investigate the relationship between the presence oxacillinase gene and genetic fingerprints of a. baumannii isolates from the intensive care unit o…	10.48022/mbl.2008.08012	Inclouded
A. Abu Bakar, KamalanathanFadzil, FarizalJaafar, Ainul SyahrilParamasvaran, Sanmugarajah	2020	an unusual case of the successful treatment of carbapenem-resistant ventriculitis with intravenous colistin	ventriculitis is a well-documented complication of ventriculostomy, which is difficult to treat and is associated with high rates of mortality. there is a growing trend of resistance among many organisms, such as acinetobacter baumannii, in particular, to most antibiotics with the exception of colistin. it is thought that colistin has poor blood-brain barrier penetration; therefore, in cases of v…	10.7759/cureus.7120	Excluded due to duplication
A. A. Abu Taha, Z.Naji, R.	2019	prevalence and antibiotic susceptibility of bacterial pathogens at a tertiary care hospital in nablus, occupied palestinian territory: a cross-sectional survey	background: the increasing incidence of hospital-acquired infections caused by antibiotic-resistant pathogens has led to an increase in morbidity and mortality worldwide. the aim of this study was to assess the frequency and antibiotic susceptibility of bacterial pathogens isolated at an-najah national university hospital (nnuh) in nablus city in the occupied palestinian territory during 2015. me…	10.1016/s0140-6736(19)30636-1	Excluded due to duplication
U. Abubakar, Amni IzzatiRodriguez-Bano, JesusKamarudin, NorhidayahElrggal, Mahmoud E.Elnaem, Mohamed HassanHarun, Sabariah Noor	2022	treatments and predictors of mortality for carbapenem-resistant gram-negative bacilli infections in malaysia: a retrospective cohort study	this study evaluated the treatments, mortality rate and patient-related factors associated with mortality. this is a retrospective study involving hospitalised patients with infections caused by carbapenem-resistant gram-negative bacilli (cr-gnb) in a tertiary hospital in malaysia from january 2018 to june 2020. a clinical pharmacist reviewed patients' electronic records and collected the data ac…	10.3390/tropicalmed7120415	Excluded due to duplication
U.-A. Abubakar, MenierAlanazi, ZainabRodriguez-Bano, Jesus	2023	impact of covid-19 pandemic on multidrug resistant gram positive and gram negative pathogens: a systematic review	background: there is paucity of data describing the impact of covid-19 pandemic on antimicrobial resistance. this review evaluated the changes in the rate of multidrug resistant gram negative and gram positive bacteria during the covid-19 pandemic. methods: a search was conducted in pubmed, science direct, and google scholar databases to identify eligible studies. studies that reported the impact…	10.1016/j.jiph.2022.12.022	Excluded due to duplication
S. A. A. Abuhussain, L.Abdelraouf, K.Nicolau, D. P.	2018	assessment of the in vivo efficacy of wck 5222 (cefepime-zidebactam) against carbapenems-resistant acinetobacter baumannii (cr-acbn) in the neutropenic murine thigh infection model	background. zidebactam (zid) is a novel β-lactam enhancer with high binding affinity to pbp2 and intrinsic activity against many gram-negative pathogens, with the exception of acbn. zid also inhibits β-lactamases but not oxa carbapenemases associated with acbn or metallo-β-lactamases. however, wck 5222 (a combination of cefepime [fep] and zid) has shown in vitro activity against acbn, including o…	10.1093/ofid/ofy210.1168	Excluded due to duplication
S. S. A. Abuhussain, Lindsay M.Abdelraouf, KamiliaNicolau, David P.	2019	in vivo efficacy of humanized wck 5222 (cefepime-zidebactam) exposures against carbapenem-resistant acinetobacter baumannii in the neutropenic thigh model	herein, we describe the in vivo efficacy of human-simulated wck 5222 (cefepime-zidebactam) exposure against carbapenem-resistant acinetobacter baumannii strains in a neutropenic murine thigh infection model. five of the six isolates examined expressed oxa-23 or oxa-24. wck 5222, despite showing mics of 16 to 64 mg/liter, produced remarkable in vivo activity; human-simulated exposure showed a decl…	10.1128/aac.01931-18	Excluded due to duplication
A. O. Acar, O.Ozyurt, M.Budak, S.Gorenek, L.Haznedaroglu, T.	2010	acinetobacter baumannii infections in intensive care units patients: predictors of risk factors of multidrug resistance	objective: this study was designed to evaluate the incidence, epidemi- ologic and clinical features and outcome of patients of acinetobacter related nosocomial infections in our intensive carte units, and to identify predictors of multi drug resistance (mdr) for acinetobacter baumannii. methods: prospective study of all patients with nosocomial a. bau- mannii infections in icu from january 1, 200…	10.1111/j.1469-0691.2010.03239.x	Excluded due to duplication
M. B. A.-G. Acar, ŞGüner, H.Dinç, G.Ulu Kılıç, A.Doğanay, M.Özcan, S.	2022	a subtractive proteomics approach for the identification of immunodominant acinetobacter baumannii vaccine candidate proteins	background: acinetobacter baumannii is one of the most life-threatening multidrug-resistant pathogens worldwide. currently, 50%–70% of clinical isolates of a. baumannii are extensively drug-resistant, and available antibiotic options against a. baumannii infections are limited. there is still a need to discover specific de facto bacterial antigenic proteins that could be effective vaccine candida…	10.3389/fimmu.2022.1001633	Excluded due to duplication
O. Acer, OsmanBahce, Yasemin Genc	2022	evaluation of bacterial agents isolated from endotracheal aspirate cultures of covid-19 general intensive care patients and their antibiotic resistance profiles compared to pre-pandemic conditions	background: early reports have shown that critically ill patients infected with sars-cov-2 have a high prevalence of nosocomial pneumonia, particularly ventilator-associated pneumonia (vap). method: in the present study, we determined the bacterial agents isolated from endotracheal aspirate (eta) cultures of covid-19 general intensive care patients and evaluated the antibiotic resistance profiles…	10.1016/j.micpath.2022.105409	Inclouded
B. H. H. Ackerman, Linwood R., Jr.Patton, Mary L.Guilday, Robert E.Reigart, Cynthia L.Stair-Buchmann, Megan	2013	a comparison of clinical and microbiological efficacy of antibiotic regimens against acinetobacter baumannii	acinetobacter baumannii represents a cunning pathogen with multiple resistance genes. the authors report their experience with the treatment of two multiple drug-resistant a. baumannii clones. at least one positive culture was noted in 359 patients and, 323 had sufficient data for analysis. of these, 42 patients were colonized leaving 281 antibiotic-treated infected patients. the average age was …	10.1097/bcr.0b013e318270003a	Excluded due to duplication
J. E. E. Acolatse, Edward A. R.Boostrom, IanAkafity, GeorgeDakroah, Mavis PuopelleChalker, Victoria J.Sands, KirstySpiller, Owen B.	2022	environmental surveillance of esbl and carbapenemase-producing gram-negative bacteria in a ghanaian tertiary hospital	background the burden of antibiotic resistant infection is mainly felt in low-to-middle income countries, where the rate of antimicrobial resistance is largely under-surveyed and under huge pressure from unregulated, disparate and often self-guided access to antimicrobials. nosocomial infections from hospital environments have been shown to be a particularly prevalent source of multi-drug resista…	10.1186/s13756-022-01090-2	Excluded due to duplication
J. Acosta, MariaViedma, EstherPoza, MargaritaSanz, FranciscaOtero, Joaquin R.Chaves, FernandoBou, German	2011	multidrug-resistant acinetobacter baumannii harboring oxa-24 carbapenemase, spain	in february 2006, a patient colonized with a multidrug-resistant sequence type 56 acinetobacter baumannii strain was admitted to a hospital in madrid, spain. this strain spread rapidly and caused a large outbreak in the hospital. clinicians should be alert for this strain because its spread would have serious health consequences.	10.3201/eid1706.091866	Excluded due to duplication
R. Adamo, Immaculada	2018	fighting antibiotic-resistant klebsiella pneumoniae with "sweet" immune targets	antibiotics and vaccines have greatly impacted human health in the last century by dramatically reducing the morbidity and mortality associated with infectious diseases. the recent challenge posed by the emergence of multidrugresistant bacteria could possibly be addressed by novel immune prophylactic and therapeutic approaches. among the newly threatening pathogens, klebsiella pneumoniae is parti…	10.1128/mbio.00874-18	Excluded due to duplication
D. Adams, LianRimmer, Jo-AnneWilliams, RuthMartin, HelenOvington, Colin	2011	investigation and management of an a. baumannii outbreak in icu	acinetobacter baumannii infection is responsible for a wide range of infections, including pneumonia, bacteraemia, meningitis, wound infections, and urinary tract infections. during june 2010, two patients on an intensive care unit in an acute hospital in the uk had multi-resistant a. baumannii identified in samples obtained from a variety of specimens. a further case was identified 31 days follo…		Excluded due to duplication
M. D. C. Adams, E. R.Molyneaux, N. D.Bonomo, R. A.	2010	genomewide analysis of divergence of antibiotic resistance determinants in closely related isolates of acinetobacter baumannii	multidrug resistance has emerged as a significant concern with infections caused by acinetobacter baumannii. ample evidence supports the involvement of mobile genetic elements in the transfer of antibiotic resistance genes, but the extent of variability and the rate of genetic change associated with the acquisition of antibiotic resistance have not been studied in detail. whole-genome sequence an…	10.1128/aac.00057-10	Excluded due to duplication
M. D. P. Adams, FernandoTraglia, German M.Martinez, JasmineHuang, FannyLiu, ChristineFernandez, Jennifer S.Lopez, CarolinaGonzalez, Lisandro J.Albornoz, EzequielCorso, AlejandraVila, Alejandro J.Bonomo, Robert A.Ramirez, Maria Soledad	2020	distinct mechanisms of dissemination of ndm-1 metallo-beta-lactamase in acinetobacter species in argentina	a 4-year surveillance of carbapenem-resistant acinetobacter spp. isolates in argentina identified 40 strains carrying bla(ndm-1). genome sequencing revealed that most were acinetobacter baumannii, whereas seven represented other acinetobacter spp. the a. baumannii genomes were closely related, suggesting recent spread. bla(ndm-1) was located in the chromosome of a. baumannii strains and on a plas…	10.1128/aac.00324-20	Exclouded due to (Lacks necessary data)
M. D. W. Adams, Meredith S.Karichu, James K.Venepally, PratapFouts, Derrick E.Chan, Agnes P.Richter, Sandra S.Jacobs, Michael R.Bonomo, Robert A.	2019	rapid replacement of acinetobacter baumannii strains accompanied by changes in lipooligosaccharide loci and resistance gene repertoire	the population structure of health care-associated pathogens reflects patterns of diversification, selection, and dispersal over time. empirical data detailing the long-term population dynamics of nosocomial pathogens provide information about how pathogens adapt in the face of exposure to diverse antimicrobial agents and other host and environmental pressures and can inform infection control pri…	10.1128/mbio.00356-19	Excluded due to duplication
J. M. O. Adams-Haduch, Ezenwa O.Bogdanovich, TatianaTian, Guo-BaoMarschall, JonasUrban, Carl M.Spellberg, Brad J.Rhee, DianeHalstead, Diane C.Pasculle, Anthony W.Doi, Yohei	2011	molecular epidemiology of carbapenem-nonsusceptible acinetobacter baumannii in the united states	acinetobacter baumannii is emerging as an important nosocomial pathogen worldwide. we report molecular epidemiology of 65 carbapenem-nonsusceptible a. baumannii isolates identified from hospitals in new york, pennsylvania, florida, missouri, nevada, and california between 2008 and 2009. all isolates were subjected to pulsed-field gel electrophoresis (pfge). select isolates then underwent multiloc…	10.1128/jcm.00619-11	Excluded due to duplication
J. M. P. Adams-Haduch, David L.Sidjabat, Hanna E.Pasculle, Anthony W.Potoski, Brian A.Muto, Carlene A.Harrison, Lee H.Doi, Yohei	2008	genetic basis of multidrug resistance in acinetobacter baumannii clinical isolates at a tertiary medical center in pennsylvania	a total of 49 unique clinical isolates of multidrug-resistant (mdr) acinetobacter baumannii identified at a tertiary medical center in pittsburgh, pennsylvania, between august 2006 and september 2007 were studied for the genetic basis of their mdr phenotype. approximately half of all a. baumannii clinical isolates identified during this period qualified as mdr, defined by nonsusceptibility to thr…	10.1128/aac.00570-08	Inclouded
S. S.-S. Adams-Sapper, J.Tartof, S.Raphael, E.An Diep, B.Perdreau-Remington, F.Riley, L. W.	2012	globally dispersed mobile drug-resistance genes in gram-negative bacterial isolates from patients with bloodstream infections in a us urban general hospital	mobile drug-resistance genes with identical nucleic acid sequences carried by multidrug-resistant escherichia coli strains that cause community-acquired infections are becomingly increasingly dispersed worldwide. over a 2-year period, we analysed gram-negative bacterial (gnb) pathogens from the blood of inpatients at an urban public hospital to determine what proportion of these isolates carried …	10.1099/jmm.0.041970-0	Excluded due to duplication
F. N. Adan, Mohamed Osman OmarOmar, Nasteho Mohamed Sheikh	2022	epidemiology of multidrug resistant non-fermentative gram negative bacilli in patients with hospital acquired pneumonia: an alarming report from somalia	introduction: there is a lack of data concerning hospital-acquired pneumonia (hap) due to multidrug resistant non-fermentative gram-negative bacilli (mdr-nfgnb) in somalia, and this study will aim to analyze the epidemiology of mdr-nfgnb among hap patients in tertiary care hospital in somalia.materials and methods: this is a retrospective study which evaluated the presence of mdr-nfgnb among 2003…	10.2147/idr.s387370	Excluded due to duplication
A. A. Adegoke, Chibuzor EzinneAiyegoro, Olayinka AyobamiStenstrom, Thor AxelOkoh, Anthony Ifeanyi	2020	antibiogram and beta-lactamase genes among cefotaxime resistant e. coli from wastewater treatment plant	background the world health organization (who) recently classified enterobacteriaceae resistance to third-generation cephalosporin into the group of pathogens with critical criteria for future research. methods a study to assess the antibiogram and beta-lactamase genes among the cefotaxime resistant e. coli (crec) from a south african wastewater treatment plant (wwtp) was conducted using standard…	10.1186/s13756-020-0702-4	Excluded due to duplication
A. O. O. Adeluola, K. S.Mendie, U. E.Johnson, J. R.Porter, J. R.	2018	detection, inhibition and molecular analysis of multidrug resistant aerobic gram-negative clinical isolates from a tertiary hospital in nigeria	the challenge of combating the ever emerging multi-drug resistant (mdr) clinical isolates in the face of a slow rate of discovery of new classes of antibiotics is a problem in antibiotic chemotherapy. this study was aimed at (i) linking phenotypic antibiotic drug-resistance characteristics detected in randomly-sampled clinical isolates with detectable genetic markers. (ii) screening a suspected e…		Excluded due to duplication
C. Adembri, IacopoNovelli, Andrea	2020	the role of pk/pd-based strategies to preserve new molecules against multi-drug resistant gram-negative strains		10.1080/1120009x.2020.1786634	Exclouded due to (Lacks necessary data)
O. O. Adeniji, Elsiddig A. E.Okoh, Anthony Ifeanyin	2022	prevalence of classes 1 and 2 integrons in multidrug-resistant acinetobacter baumanni isolates recovered from some aquatic environment in south africa	the emergence of antibiotic-resistance genes (args) by means of integrons in multidrug-resistant acinetobacter baumannii (mdr a. baumannii) has become a significant challenge in the management of infections from this pathogen. in this paper, we report on the variable region of class 1 and 2 integrons observed in mdr a. baumanni isolates recovered from rivers in the eastern cape province, south af…	10.1038/s41598-022-24724-2	Excluded due to duplication
M. A. Adewoyin, Kingsley EhiOkoh, Anthony Ifeanyi	2021	antibiogram profile of acinetobacter baumannii recovered from selected freshwater resources in the eastern cape province, south africa	acinetobacter species have been found in a variety of environments, including soil, food, plants, hospital environments and water. acinetobacter baumannii is an opportunistic and emerging waterborne pathogen. it has been implicated in several nosocomial infections that demonstrate resistance to commonly administered antibiotics. we investigated phenotypic antibiotic resistance (par) and relevant …	10.3390/pathogens10091110	Excluded due to duplication
S. K. Adhikari, S.Sapkota, S.Adhikaree, N.Shrestha, B.Parajuli, A.	2021	surgical site infections are the pool of antibiotic resistant bacteria: evidence from a tertiary hospital in nepal	background: surgical site infections (ssis) are the leading nosocomial infections and important cause of morbidity and mortality in surgical patients. objective: the present study was conducted to investigate the bacterial etiology of ssis and determine the antibiotic susceptibility patterns of the isolates. methodology: a cross-sectional study was conducted between july to november 2019 on 105 p…	10.2174/2211352518999201102195159	Exclouded due to (Lacks necessary data)
H. Adibhesami, MasoumehZeraati, HojjatBazmi, FaribaRahbar, MohammadPourmand, Mohammad RezaTabrizi, Mahboobeh SatarzadehAliramezani, AmirGhourchian, Sedigheh	2016	carbapenem-resistant acinetobacter baumannii recovered from burn patients	purpose. emergence of carbapenem-resistant acinetobacter baumannii (crab) and their prolonged presence in burn units increases the risk of acquisition of crab. methods. from november 2012 to september 2013, 1474 burn patients were screened for crab isolates through testing susceptibility to imipenem and its comparators meropenem, and doripenem. furthermore, the in vitro activity of other antibiot…	10.18433/j3qk6m	Excluded due to duplication
F. Z. Adil, ElmostafaBenlahlou, YassineBakkali, HichamDoghmi, NawfalBalkhi, HichamMaleb, AdilElouennass, Mostafa	2022	bacteriological aspects of bacteremia in the intensive care unit of the mohammed v military hospital: 10 months prospective study	introduction: bacteremia is responsible for high rates of morbidity and mortality. the increasing prevalence of multidrug-resistant (mdr) bacteria in intensive care units (icu) is a growing concern. hence, prior knowledge of bacterial epidemiology and resistance phenotypes is required to optimize these infections' management. the objective of this study was to determine the epidemiological profil…	10.1556/1886.2022.00010	Excluded due to duplication
W. Adis Medical	2015	initiate antibacterial treatment early in patients with carbapenem-resistant or extensively drug-resistant acinetobacter baumannii infection	survival is consistently improved with early initiation of appropriate antibacterial therapy in patients with carbapenem-resistant or extensively drug-resistant acinetobacter baumannii infections. however, because of a general lack of data, there is no clear consensus for the optimum empirical antibacterial therapy in these patients. regimens that include colistin, sulbactam or tigecycline have b…	10.1007/s40267-014-0173-x	Excluded due to duplication
A. Y. Adjei, Sandeep D.Apalata, TekeOkuthe, Emily GraceSongca, Sandile Phinda	2021	phylogenetic analysis of carbapenem-resistant acinetobacter baumannii isolated from different sources using multilocus sequence typing scheme	the emergence and worldwide distribution of carbapenem-resistant acinetobacter baumannii strains has become a major public health threat. the objective of this study was to investigate the clonal relatedness of a. baumannii isolates collected from clinical and extra-hospital environments in mthatha, south africa. forty carbapenemresistant isolates comprising of clinical (20) and extra-hospital (2…	10.1016/j.meegid.2021.105132	Inclouded
A. Adler, Yehuda	2011	dissemination of the klebsiella pneumoniae carbapenemase in the health care settings: tracking the trails of an elusive offender	transmission of antibiotic resistance genes may be mediated by a variety of molecular mechanisms, from mobility of small genetic elements to clonal spread. since 1997, the carbapenem-hydrolyzing enzyme klebsiella pneumoniae carbapenemase (kpc) has spread in the united states and across the world, mainly via a single k. pneumoniae clone, sequence type 258. by tracking the trail of dissemination of…	10.1128/mbio.00280-11	Excluded due to duplication
A. Adler, N. DeborahMarchaim, Dror	2016	multidrug-resistant gram-negative bacilli: infection control implications	antimicrobial resistance is a common iatrogenic complication of both modern life and medical care. certain multidrug resistant and extensively drug resistant gram-negative organisms pose the biggest challenges to health care today, predominantly owing to a lack of therapeutic options. containing the spread of these organisms is challenging, and in reality, the application of multiple control meas…	10.1016/j.idc.2016.08.001	Excluded due to duplication
A. N.-V. Adler, S.Moran-Gilad, J.Marcos, E.Schwartz, D.Carmeli, Y.	2011	laboratory and clinical evaluation of screening agar plates for detection of carbapenem-resistant enterobacteriaceae from surveillance rectal swabs	the increased worldwide spread of carbapenem-resistant enterobacteriaceae (cre) emphasizes the need for a sensitive screening procedure to identify these microorganisms. gastrointestinal carriers may serve as the reservoir for cross-transmission in the health care setting, and thus active surveillance is a key part in preventing the spread of such strains. three agar-based methods for direct cre …	10.1128/jcm.02566-10	Excluded due to duplication
M. A. Adnan, M. S.Anwar-Ul-haq, H.Raza, H.	2022	trends in bacteriological spectrum and antibiotic susceptibility on blood culture in pediatric cardiac patients at a tertiary childcare health facility	objectives: to report trends in bacteriological spectrum and antibiotic susceptibility on blood culture in admitted pediatric cardiac patients at a tertiary childcare health facility. methods: this cross-sectional observational study was conducted at the department of pediatric cardiology, the children’s hospital and institute of child health, multan from january 2018 to december 2020. we include…	10.12669/pjms.38.5.5072	Excluded due to duplication
S. P. Adnan, D. L.Lipman, J.Roberts, J. A.	2013	ampicillin/sulbactam: its potential use in treating infections in critically ill patients	the purpose of this paper was to review the potential utility of ampicillin/sulbactam (sam) as a therapy for serious infections in critically ill patients. data for this review were identified by searches of pubmed and of the reference lists of the included articles. we found that sam appears to have a number of characteristics that support its use in the treatment of serious infections in critic…	10.1016/j.ijantimicag.2013.07.012	Excluded due to duplication
H. D. Adriana, O. I.Iulia, N.Victoria, A.Raluca, J.	2012	importance of moleculsar epidemiology of gram negative bacilli	resistant gram negative bacilli have become a major concern. they are associated with increased mortality, prolonged hospitalization and increased costs. carbapenem-resistant pseudomonas aeruginosa, acinetobacter baumanii, extended spectrum beta-lactamase-producing enterobacteriaceae have become increasingly common. a dramatic increase of ctx-m enzymes over tem and shv variants has recently occur…		Excluded due to duplication
D. C. Adukauskiene, A.Dambrauskiene, A.	2022	risk factors for ventilator-associated pneumonia due to multidrug-resistant acinetobacter baumannii	introduction: over the recent decades, acinetobacter baumannii (a. baumannii) has become one of the most prevalent pathogens of ventilator- associated pneumonia (vap), associated with a high and constantly rising antibiotic resistance and increased mortality rates. objectives: the aim of this study was to identify risk factors for vap due to multidrug-resistnat (mdr) a. baumannii. methods: a retr…	10.1186/s40635-022-00469-0	Excluded due to duplication
D. C. Adukauskiene, A.Adukauskaite, A.Koulenti, D.Rello, J.	2022	clinical features and outcomes of monobacterial and polybacterial episodes of ventilator‐associated pneumonia due to multidrug‐resistant acinetobacter baumannii	multidrug‐resistant a. baumannii (mdrab) vap has high morbidity and mortality, and the rates are constantly increasing globally. mono‐ and polybacterial mdrab vap might differ, including outcomes. we conducted a single‐center, retrospective (january 2014–december 2016) study in the four icus (12–18–24 beds each) of a reference lithuanian university hospital, aiming to compare the clinical feature…	10.3390/antibiotics11070892	Excluded due to duplication
A. I. A.-S. Aedh, A. D.Mohammed, A. A.Alwadai, B. M.Alyami, A. Y.Alsaaed, E. A.Almurdhimah, N. M.Zaki, M. S.Othman, A. E.Hasan, A.	2023	occurrence of multidrug-resistant strains of acinetobacter spp.: an emerging threat for nosocomial-borne infection in najran region, ksa	multidrug-resistant strains are frequent causes of nosocomial infections. the majority of nosocomial infections, particularly in critical care units (icu), have been linked to a. baumannii, which has major clinical significance. the current paper attempts to identify the potential risk and prognosis factors for acquiring an infection due to a. baumannii compared to that of other nosocomial bacter…	10.3390/tropicalmed8020108	Inclouded
K. M. J. C. Aertker, H. T. HenryLohans, Christopher T.Schofield, Christopher J.	2020	analysis of beta-lactone formation by clinically observed carbapenemases informs on a novel antibiotic resistance mechanism	an important mechanism of resistance to beta-lactam antibiotics is via their beta-lactamase-catalyzed hydrolysis. recent work has shown that, in addition to the established hydrolysis products, the reaction of the class d nucleophilic serine beta-lactamases (sbls) with carbapenems also produces beta-lactones. we report studies on the factors determining beta-lactone formation by class d sbls. we …	10.1074/jbc.ra120.014607	Excluded due to duplication
A. O. O. Afolayan, A. O.Aboderin, A. O.Olabisi, O. F.Amupitan, A. A.Abiri, O. V.Ogunleye, V. O.Odih, E. E.Adeyemo, A. T.Adeyemo, A. T.Obadare, T. O.Abrudan, M.Argimón, S.David, S.Kekre, M.Underwood, A.Egwuenu, A.Ihekweazu, C.Aanensen, D. M.Okeke, I. N.Abudahab, K.Harste, H.Muddyman, D.Taylor, B.Wheeler, N.Donado-Godoy, P.Fabian Bernal, J.Arevalo, A.Fernanda Valencia, M.Osma Castro, E. C. D.Raviku…	2021	clones and clusters of antimicrobial-resistant klebsiella from southwestern nigeria	background: klebsiella pneumoniae is a world health organization high-priority antibiotic-resistant pathogen. however, little is known about klebsiella lineages circulating in nigeria. methods: we performed whole-genome sequencing (wgs) of 141 klebsiella isolated between 2016 and 2018 from clinical specimens at 3 antimicrobial-resistance (amr) sentinel surveillance tertiary hospitals in southwest…	10.1093/cid/ciab769	Excluded due to duplication
N. Afshan, BenishHamid, Maliha	2017	carbapenem resistant acinetobacter spp restricted the therapeutic alternatives	carbapenem resistant acinetobacter has appeared an organism of uncertain resistivity towards antimicrobial agents. among non-fermenting bacterium acinetobacter is the second-most-commonly-isolated organisms in human. the fast intensify of their resistance to antibiotics, especially global emergence and extend of acinetobacter strains resistant to carbapenem more restricted the therapeutic alterna…		Exclouded due to (Lacks necessary data)
Z. M. A. Afshar, S.Miladi, R.Danesh, C.Farshid, S.Asadi, E.Mansouri, F.Ahmadi, K.	2022	molecular analysis of oxacillinase genes and identification of drug resistance pattern in mdr strains of acinetobacter baumannii isolated from burn wound samples in kermanshah, iran	introduction: carbapenem resistant acinetobacter baumannii (crab) is a dangerous nosocomial pathogen that can cause high mortality in patients. this bacterium has a remarkable ability to acquire various resistance mechanisms due to this it is considered as one of the health priorities. aim: to investigate the prevalence of the oxa-23, oxa-24, and oxa-58 genes in acinetobacter baumannii isolates c…	10.7860/jcdr/2022/53232.16337	Inclouded
M. V. Afzal-Shah, H. E.Livermore, D. M.	1999	biochemical characteristics of a carbapenemase from an acinetobacter baumannii isolate collected in buenos aires, argentina	three carbapenem-resistant acinetobacter baumannii isolates were collected at a hospital in buenos aires, argentina. isoelectric focusing revealed multiple beta-lactamases, with two of the isolates showing identical profiles. a pl 6.9 carbapenemase with a molecular weight of 30 kda was purified from one of these two isolates. the enzyme was predominantly a penicillinase, with its highest v-max fo…	10.1093/jac/43.1.127	Excluded due to duplication
M. W. Afzal-Shah, N.Livermore, D. M.	2001	characterization of oxa-25, oxa-26, and oxa-27, molecular class d beta-lactamases associated with carbapenem resistance in clinical isolates of acinetobacter baumannii	carbapenem resistance in acinetobacter spp. is increasingly being associated with oxa-type beta -lactamases with weak hydrolytic activity against imipenem and meropenem. such enzymes were characterized from acinetobacter isolates collected in belgium, kuwait, singapore, and spain. the isolates from spain and belgium had novel class d beta -lactamases that were active against carbapenems. these we…	10.1128/aac.45.2.583-588.2001	Excluded due to duplication
M. J. O. Agard, Egon A.Morris, Andrew R.Piseaux, RaulHauser, Alan R.	2019	a genomic approach to identify klebsiella pneumoniae and acinetobacter baumannii strains with enhanced competitive fitness in the lungs during multistrain pneumonia	microbial competition is most often studied at the genus or species level, but interstrain competition has been less thoroughly examined. klebsiella pneumoniae is an important pathogen in the context of hospital-acquired pneumonia, and a better understanding of strain competition in the lungs could explain why some strains of this bacterium are more frequently isolated from pneumonia patients tha…	10.1128/iai.00871-18	Excluded due to duplication
S. Agarwal, BarnaliKhanduri, SushantGupta, Shalini	2017	emergence of carbapenem resistant non-fermenting gram-negative bacilli isolated in an icu of a tertiary care hospital	introduction: the emergence and spread of multi-drug resistant (mdr) non-fermenting gram-negative bacilli (nfgnb) in intensive care units (icu) and their genetic potential to transmit diverse antibiotic resistance regardless of their ability to ferment glucose poses a major threat in hospitals. the complex interplay of clonal spread, persistence, transmission of resistance elements and cell-cell …	10.7860/jcdr/2017/24023.9317	Inclouded
V. A. D. Agarwal, S. A.Powar, R. M.	2006	antimicrobial resistance profile of pseudomonas aeruginosa producing metallo-β-lactamases [3]			Exclouded due to (Lacks necessary data)
V. M. S. Agashe, R.Rodrigues, C.Shetty, A.Sunavala, A.Raghuvanshi, S.Menon, A.	2022	salvaging lives in carbapenem-resistant gram-negative osteoarticular and soft tissue infections: early compromises save lives	purpose: incidence of carbapenem-resistant gram-negative infections has risen alarmingly all across the globe, both in developed and developing countries alike. the purpose of this study was to assess whether challenges of life-threatening infections with very high resistance pattern can be successfully addressed by a modified approach. methods: this is a retrospective study of 26 patients with o…	10.1007/s00264-022-05342-z	Excluded due to duplication
M. Aghamali, PouryaMoaddab, Seyyed RezaYousefi, MehdiAsgharzadeh, MohammadGanbarov, KhudaverdiKafil, Hossein Samadi	2021	multi-drug resistant (mdr) and carbapenemase co-producing gram-negative bacilli in northwest of iran	carbapenemase enzymes confer clinically significant resistance to gram-negative bacteria, only a few antibiotics with adverse side effects and/or unfavorable in vivo efficacy remains. this study sought to determine the prevalence of carbapenemase producing gram-negative organisms and also investigate the antibacterial susceptibility profile of carbapenem-resistant isolates. in this study, over a …	10.1016/j.genrep.2021.101181	Excluded due to duplication
S. Aghamiri, NourMehrabadi, Jalil FallahFouladtan, BabakAbdar, Mojtaba Hanafi	2015	antibiotic resistance patterns and a survey of metallo-beta-lactamase genes including bla-(imp) and bla-(vim) types in acinetobacter baumannii isolated from hospital patients in tehran	background: metallo-beta-lactamases (mbls) producing strains of acinetobacter baumannii are serious etiological agents of hospital infections worldwide. among the beta-lactams, carbapenems are the most effective antibiotics used against a. baumannii. however, resistance to these drugs among clinical strains of a. baumannii has been increasing in recent years. in this study, the antimicrobial sens…	10.1159/000443825	Excluded due to duplication
S. N. Aghamohammad, M.Ashrafian, F.Kashi, M. S.Gholami, M.Dadashi, M.Dabiri, H.	2021	investigation of antimicrobial susceptibilities among bacteria isolated from blood cultures in hospitalized patients, tehran, iran	background: bacteremia is the status, which is detected via a positive blood culture test with no contamination. centers for disease control and prevention (cdc) indicates that direct medical procedures and total costs are significantly high. antibiotic resistance can play a major role in the costs, which are related to the long duration of treatment. objectives: the aim of this study was to inve…	10.5812/archcid.86878	Exclouded due to (Lacks necessary data)
M. Aghazadeh, ZoyaMahdian, RezaNahaei, Mohammad RezaRahmati, MarvehHojabri, TinaPirzadeh, TaherehPajand, Omid	2014	role of efflux pumps: mexab-oprm and mexxy(-opra), ampc cephalosporinase and oprd porin in non-metallo-beta-lactamase producing pseudomonas aeruginosa isolated from cystic fibrosis and burn patients	purpose of the research: in order to gain a better understanding of the role of several mechanisms in antibiotic resistance in pseudomonas aeruginosa clinical isolates obtained from cf and burn patients, we evaluated gene expression of efflux pumps mexab-oprm and mexxy(-opra), the natural beta-lactamase ampc and outer membrane porin protein oprd. also, the presence of genes encoding ambler classe…	10.1016/j.meegid.2014.03.018	Excluded due to duplication
E. E. Agoba, UshaPeer, Abdool Kader CassimSekyere, John OseiEssack, Sabiha Yusuf	2018	isaba1 regulated oxa-23 carbapenem resistance in acinetobacter baumannii strains in durban, south africa	aim: this study investigated the molecular mechanisms of resistance to carbapenems and cephalosporins in 24 consecutive, multidrug-resistant acinetobacter baumannii (mdrab) isolates collected between january and april 2015 by a private sector laboratory in durban, south africa. results: all isolates were resistant to all carbapenems tested. bla(oxa-23) and bla(oxa-51) genes were found in 23 isola…	10.1089/mdr.2017.0172	Exclouded due to (Lacks necessary data)
A. Agodi, MartinaQuattrocchi, AnnalisaMaugeri, AndreaAldisio, EugeniaMarchese, Anna ElisaMattaliano, Anna RitaTsakris, Athanassios	2015	antibiotic trends of klebsiella pneumoniae and acinetobacter baumannii resistance indicators in an intensive care unit of southern italy, 2008-2013	background: the overuse of antimicrobials is one of the main factors responsible for the development and spread of antimicrobial resistance, together with other causes, such as intra-and inter-hospital spread of resistant microorganisms and infection control policies and practices. the objective of the present study is to report the trends of klebsiella pneumoniae and acinetobacter baumannii anti…	10.1186/s13756-015-0087-y	Excluded due to duplication
A. Agodi, FrancescoBarchitta, MartinaBrusaferro, SilvioD'Errico, Marcello MarioMontagna, Maria TeresaPasquarella, CesiraTardivo, StefanoMura, IdaItalian Soc Hyg Preventive Med, Pub	2015	antibiotic consumption and resistance: results of the spin-uti project of the gisio-siti	objective. to evaluate trends and association between antibiotic consumption and resistance during an eight-year period, from 2006 to 2013. design. prospective multicenter study. setting and participants. intensive care units (icus) participating in the four editions of the italian nosocomial infections surveillance in the icu network (sorveglianza prospettica delle infezioni nosocomiali nelle un…		Excluded due to duplication
A. V. Agodi, E.Barchitta, M.Quattrocchi, A.Bellocchi, P.Poulou, A.Santangelo, C.Castiglione, G.Giaquinta, L.Romeo, M. A.Vrioni, G.Tsakris, A.	2014	spread of a carbapenem- and colistin-resistant acinetobacter baumannii st2 clonal strain causing outbreaks in two sicilian hospitals	background: infections caused by multidrug-resistant (mdr) acinetobacter baumannii have become an important healthcare-associated problem, particularly in intensive care units (icus). aim: to investigate the emergence of carbapenem-and colistin-resistant a. baumannii infections in two sicilian hospitals. methods: from october 2008 to may 2011, a period which included two italian nosocomial infect…	10.1016/j.jhin.2014.02.001	Exclouded due to (Lacks necessary data)
A. Z. Agodi, R.Barchitta, M.Anzaldi, A.Di Popolo, A.Mattaliano, A.Ghiraldi, E.Travali, S.	2006	alert surveillance of intensive care unit-acquired acinetobacter infections in a sicilian hospital	the epidemiological impact of acinetobacter baumannii nosocomial infections in a sicilian intensive care unit (icu) was investigated to determine the acinetobacter-specific infection rates, to estimate the preventable proportion of acinetobacter infections, i.e., those resulting from cross-transmission, and to investigate the molecular epidemiology of antimicrobial resistance in acinetobacter. th…	10.1111/j.1469-0691.2005.01339.x	Excluded due to duplication
M. B. Agosta, D.Argentieri, M.Pansani, L.Sisto, A.Atti, M. L. C. D.D’amore, C.Putignani, L.Bagolan, P.Iacobelli, B. D.Dotta, A.Martini, L.Di Chiara, L.Magnani, M.Perno, C. F.Andreoni, F.Bernaschi, P.	2022	prevalence and molecular typing of carbapenemase-producing enterobacterales among newborn patients in italy	the spread of carbapenemase-producing enterobacterales (cpe), especially klebsiella pneumoniae (k. pneumoniae) and escherichia coli (e. coli), is a serious public health threat in pediatric hospitals. the associated risk in newborns is due to their underdeveloped immune system and limited treatment options. the aim was to estimate the prevalence and circulation of cpe among the neonatal intensive…	10.3390/antibiotics11040431	Excluded due to duplication
A. S. Agrawal, V. A.Goyal, S.Mittal, A.Sampley, S.Goel, V. K.	2012	community-acquired acinetobacter skull base osteomyelitis in an immunocompetent adult		10.4103/1755-6783.105165	Excluded due to duplication
J. M. S. Aguado, J. T.Fernandez-Ruiz, M.Cordero, E.Fortun, J.Gudiol, C.Martinez-Martinez, L.Vidal, E.Almenar, L.Almirante, B.Canton, R.Carratala, J.Caston, J. J.Cercenado, E.Cervera, C.Cisneros, J. M.Crespo-Leiro, M. G.Cuervas-Mons, V.Elizalde-Fernandez, J.Farinas, M. C.Gavalda, J.Goyanes, M. J.Gutierrez-Gutierrez, B.Hernandez, D.Len, O.Lopez-Andujar, R.Lopez-Medrano, F.Martin-Davila, P.Montejo, …	2018	management of multidrug resistant gram-negative bacilli infections in solid organ transplant recipients: set/gesitra-seimc/reipi recommendations	solid organ transplant (sot) recipients are especially at risk of developing infections by multidrug resistant (mdr) gram-negative bacilli (gnb), as they are frequently exposed to antibiotics and the healthcare setting, and are regulary subject to invasive procedures. nevertheless, no recommendations concerning prevention and treatment are available. a panel of experts revised the available evide…	10.1016/j.trre.2017.07.001	Excluded due to duplication
M. A. P.-T. Aguilar-Luis, I.Del Valle-Mendoza, J.Zavaleta-Gavidia, V.	2019	report of high prevalence of acinetobacter baumannii infection in pediatric patients in peru	acinetobacter baumanni is an opportunistic nosocomial pathogen that has the ability to develop mechanisms of antibiotic resistance, including resistance to broad-spectrum β-lactamases and carbapenemases. the most common clinical manifestations are acute pneumonia and bacteremia, a. baumannii is ranked 1st in the critical priority category in the list of priority pathogens for research published b…	10.4269/ajtmh.abstract2019	Exclouded due to (Lacks necessary data)
B. C.-D. Aguilar-Rodea, M.Valdes-Castro, R.Figueroa-Moreno, R.Alvarez-Montero, F.Ramirez-Hinojosa, J. P.Medrano-Ahumada, S.Rodriguez-Zulueta, P.Valdez-Vazquez, R.	2017	detecting colonized patients, training healthcare workers and adequate disinfection as effective strategies for infections control by multidrug-resistant microorganisms during the transfer to a new hospital area at a general hospital in mexico city	background. emergence and spread of multidrug-resistant organisms (mdros), in hospitals require interventions for their control; especially when transfer to a new hospital area. methods. we implement a strategy during transfer of our hospital to a new hospital area in order to reduce the risk of transferring mdros during 2015; based on 3 measures: (1) patients: we obtained rectal swab samples fro…	10.1093/ofid/ofx163.367	Excluded due to duplication
L. L.-J. Aguilar-Vega, L. E.Franco, B.Munoz-Carranza, S.Vargas-Maya, N.Franco-Cendejas, R.Hernandez-Duran, M.Otero-Zuniga, M.Campo-Beleno, C.Jimenez-Cortes, J. G.Martinez-Vazquez, M.Rodriguez-Zavala, J. S.Maeda, T.Zurabian, R.Garcia-Contreras, R.	2021	antibacterial properties of phenothiazine derivatives against multidrug-resistant acinetobacter baumannii strains	aim as options to treat recalcitrant bacterial infections which are increasingly limited due to multidrug-resistant strains, searching for new, effective antibacterial compounds is necessary. one strategy is to generate treatment alternatives by drug repurposing. methods and results in this work, phenotypic microarrays were used for the screening of miscellaneous compounds against the growth and …	10.1111/jam.15109	Excluded due to duplication
D.-G. Aguilera-Alonso, LuisSaavedra-Lozano, JesusCercenado, EmiliaBaquero-Artigao, Fernando	2020	carbapenem-resistant gram-negative bacterial infections in children	carbapenem-resistant organisms (cro) are a major global public health threat. enterobacterales hydrolyze almost all beta-lactams through carbapenemase production. infections caused by cro are challenging to treat due to the limited number of antimicrobial options. this leads to significant morbidity and mortality. over the last few years, several new antibiotics effective against cro have been ap…	10.1128/aac.02183-19	Exclouded due to (Lacks necessary data)
G. M.-M. Aguirre-Ávalos, J. C.Zavala-Silva, M. L.Coronado-Magaña, H.Amaya-Tapia, G.	2009	acinetobacter baumannii blood infections in intensive care patients	objective: determine the severity and the course of acinetobacter baumannii blood infections (abbi). methods: we carried out a prospective review of all acinetobacter baumannii (a.baumannii) isolated from the intensive care unit (icu) of a medical facility. results: during the study period, 46 patients were identified with abbi. the rate of abbi was 14per 1,000 admissions. a.baumannii was icu acq…		Exclouded due to (Lacks necessary data)
C. P. Agustí, M.Argerich, M. J.Ayats, J.Badía, M.Domínguez, M. A.Corbella, X.Ariza, J.	2002	short-term effect of the application of selective decontamination of the digestive tract on different body site reservoir icu patients colonized by multi-resistant acinetobacter baumannii	the effect of a selective decontamination of the digestive tract (sdd) regimen including polymyxin and tobramycin on several body site reservoirs was compared between a test group and a control group in intensive care unit (icu) patients with faecal multi-resistant acinetobacter baumannii colonization. sdd significantly reduced faecal and pharyngeal carriage when compared with the control group a…	10.1093/jac/49.1.205	Excluded due to duplication
M. A.-k. Agyarkwa, Godfred Saviour KudjoKokofu, Henry KwabenaAppah-Sampong, Ebenezer KwabenaNerquaye-Tetteh, Esi NanaAppoh, EmmanuelKudjawu, JewelWorlanyo, EbenezerBatong, Mariam FuowieAkumwena, AmosLabi, Appiah-KorangOsei, Mary-MagdaleneSatyanarayana, SrinathTerry, Robert FraserManzi, MarcelOpintan, Japheth A.	2022	surveillance of who priority gram-negative pathogenic bacteria in effluents from two seafood processing facilities in tema, ghana, 2021 and 2022: a descriptive study	antimicrobial resistant (amr) bacteria in effluents from seafood processing facilities can contribute to the spread of amr in the natural environment. in this study conducted in tema, ghana, a total of 38 effluent samples from two seafood processing facilities were collected during 2021 and 2022, as part of a pilot surveillance project to ascertain the bacterial load, bacterial species and their …	10.3390/ijerph191710823	Excluded due to duplication
N. Agyepong, UshaOwusu-Ofori, AlexEssack, Sabiha Yusuf	2018	multidrug-resistant gram-negative bacterial infections in a teaching hospital in ghana	background: multidrug-resistant gram-negative bacteria have emerged as major clinical and therapeutic dilemma in hospitals in ghana. to describe the prevalence and profile of infections attributable to multidrug-resistant gram-negative bacteria among patients at the komfo anokye teaching hospital in the ashanti region of ghana. methods: bacterial cultures were randomly selected from the microbiol…	10.1186/s13756-018-0324-2	Exclouded due to (Lacks necessary data)
A. D. Ahmad, V. K.Chaudhary, M.	2010	effect of tobracef in carbapenem resistant pneumonia infection	to determine effect of tobracef and imipenem drug on antioxidant enzyme actvity and lipid peroxidation level and some biochemical parametrs in carbapenem resistant pneumonia infection rat model. total 40 rats were selected and diveded into 4 groups of 10 rats each. group i was control group; group ii was infected via a. baumanni bacterial strain. group iii and iv were infected plus treated group …		Excluded due to duplication
F. Ahmad, Jason M.Marchaim, DrorChopra, TeenaBheemreddy, SuchitaLee, JihaMudegowdra, Niveditha S.Chaudhry, AaishaKaye, Keith S.	2014	evaluation of the potential impact of a carbapenem de-escalation program in an academic healthcare system	the primary objective of this analysis was to evaluate group 2 carbapenem usage and to model the impact that a formalized de-escalation protocol to ertapenem could potentially have on group 2 carbapenem usage in the hope of alleviating the selective pressure on acinetobacter and pseudomonas. this analysis was conducted in three hospitals within the detroit medical center in 2009. patients were co…	10.1016/j.jiph.2013.09.004	Excluded due to duplication
S. Ahmad, NafeesBakht, JehanAhmed, Jawad	2017	characterization of pathogens involved in ventilator associated pneumonia in surgical and medical intensive care units - a single center experience	in the present study 60 samples were collected from lower respiratory tract of patients suffering from ventilator associated pneumonia (vap) admitted in surgical and medical intensive care units (icus) of khyber teaching hospital, peshawar, pakistan. recovered pathogens were characterized and their susceptibility pattern against commonly used antibacterial agents investigated. most frequent bacte…		Exclouded due to (Lacks necessary data)
S. Ahmad, Kara E.Azam, Syed Sikander	2019	combating tigecycline resistant acinetobacter baumannii: a leap forward towards multi-epitope based vaccine discovery	global emergence of tigecycline resistant acinetobacter baumannii (trab) is on the horizon and poses a very serious threat to human health. there is a pressing demand for suitable therapeutics against this pathogen, particularly a vaccine to protect against trab infections. we present a comprehensive investigation of the complete proteome of a trab ab031 strain to predict promiscuous antigenic, n…	10.1016/j.ejps.2019.02.023	Excluded due to duplication
S. Ahmad, Uzair AliRaza, SaadAzam, Syed Sikander	2019	blocking the catalytic mechanism of murc ligase enzyme from acinetobacter baumannii: an in silico guided study towards the discovery of natural antibiotics	acinetobacter baumannii belongs to the most critical group of bacterial pathogens that are resistant to large number of antibiotics, including the highly effective carbapenems and third generation cephalosporins. novel antibiotics targeting unique pathways of the said pathogen could reduce the mortality rate due to its infections that are impervious to the current antibiotics. herein, we explored…	10.1016/j.molliq.2019.02.051	Excluded due to duplication
A. Ahmadi, Himen	2017	delayed identification of acinetobacter baumannii during an outbreak owing to disrupted bla(oxa-51-like) by isaba19	early detection of acinetobacter baumannii, an emerging pathogen in hospital settings, is of interest. the bla(oxa-51-like) family had been used as a marker to detect a. baumannii. during an infection outbreak, 14 isolates produced a 1.7-kb pcr band instead of 353 bp for this marker. this work sought the reasons behind the increased marker size. characterisation of isolates was done by api-20ne, …	10.1016/j.ijantimicag.2017.03.006	Excluded due to duplication
F. M. Ahmadikiya, A.Moradi, M.Hossieni-Nave, H.	2017	antimicrobial resistance patterns and frequency of extended-spectrum beta-lactamase genes among acinetobacter baumannii	background and objective: acinetobacter baumannii is an opportunistic pathogen that is resistant to many antibiotics including beta-lactams. production of β-lactamases is the main mechanism of β-lactam resistance in a. baumannii. the aim of the present study was to determine the antimicrobial susceptibility profile and frequency of esbl genes in clinical isolates of a. baumannii in hospitals in k…		Inclouded
F. Ahmadpour, ElnazIzadpanah, MandanaRakhshan, AminHematian, Farzaneh	2022	optimal dosing interval of intravenous colistin monotherapy versus combination therapy: a systematic review and meta-analysis	we aimed to maximize the clinical response and effectiveness of colistin antibiotics in patients with multi-drug (mdr) and extensively drug-resistant (xdr) gram-negative bacteria, there is an increasing interest in colistin combination therapy with other antibiotics and extended interval dosing regimens. this systematic review and meta-analysis aim is to evaluate if the combination therapy is sup…	10.4081/ejtm.2022.10833	Excluded due to duplication
A. A. Ahmed, S. A.Aftab, I. B.Akhtar, F.	2021	bacterial diversity with emerging antimicrobial resistance of diabetic foot ulceration and current detection techniques: a review	diabetic foot ulcer (dfu) is becoming one of the major complications around the world with associated consequences such as lower-extremity amputation, high morbidity, mortality and hospitalization. it has the possibility to become the next global epidemic. major part of the concern comes from the diverse bacterial and fungal population that is found at the infection site and their growing antimic…	10.29333/ejgm/11303	Excluded due to duplication
A. N. Ahmed, N. S.Nowshen, A.Sultana, S.Haque, F.Hossain, M. M.	2022	a review on the causative agents, risk factors and management of ventilator-associated pneumonia: south asian perspective	ventilator-associated pneumonia (vap) is common hospital-acquired pneumonia in icu patients. patients with pneumonia after 48 hours of mechanical ventilation are vap affected. inicc found that vap rates between 2012 to 2017 are 14.1 per 1000 episodes.the most common pathogens include acinetobacter baumannii, pseudomonas aeruginosa and klebsiella pneumoniae. developing countries seem to have a hig…	10.3329/jom.v23i2.60633	Excluded due to duplication
D. A. Ahmed	2021	beta-lactamases enzymes: mechanism and classification	increased resistance of bacteria towards different classes of antimicrobial agents become a critical concern and challenge now days to treat bacterial infections around the world. there are many mechansims of bacterial resistance towards antimicrobial agents; one of the most imprtant mechanisms is producing hydrolyzing enzymes such as β - lactamases, which inhibit a wide range of beta- lactams th…		Excluded due to duplication
I. Ahmed, SidraShaheen, NajmaWahab, KhalidFarooqi, JoveriaShahid, AsimaHasan, RuminaShakoor, Sadia	2020	'breakpoint broth microdilution plate' for susceptibility testing of gram negative bacilli against colistin sulfate	the mic method applicable to gram negative bacilli including acinetobacter spp. is broth microdilution (bmd). cost and/or availability issues limit the use of commercial mic panels in resource limited settings. objectives: to design and implement an in-house breakpoint bmd panel (bbmd) for colistin against gram negative bacilli. design: bbmd panel was prepared in 96-well plate. mic concentrations…	10.1016/j.plabm.2020.e00192	Exclouded due to (Lacks necessary data)
M. A. E.-G. E.-S. Ahmed, Lan-LanShen, CongYang, YongqiangDoi, YoheiTian, Guo-Bao	2020	colistin and its role in the era of antibiotic resistance: an extended review (2000-2019)	increasing antibiotic resistance in multidrug-resistant (mdr) gram-negative bacteria (mdr-gnb) presents significant health problems worldwide, since the vital available and effective antibiotics, including; broad-spectrum penicillins, fluoroquinolones, aminoglycosides, and beta-lactams, such as; carbapenems, monobactam, and cephalosporins; often fail to fight mdr gram-negative pathogens as well a…	10.1080/22221751.2020.1754133	Excluded due to duplication
N. Ahmed, ShamsiAli, Syed M.Khan, Asad U.	2018	occurrence of b/a(ndm) variants among enterobacteriaceae from a neonatal intensive care unit in a northern india hospital	carbapenem-resistance among enterobacteriaceae has become a global health concern. the objective of this study was to understand ndm producing enterobacteriaceae and their genetic basis of resistance, spreading in neonatal intensive care unit. carbapenem resistant ndm producing enterobacteriaceae isolates were recovered from rectal swab and blood sample of infants admitted in nicu. these were det…	10.3389/fmicb.2818.80407	Excluded due to duplication
N. H. B. Ahmed, KamaldeenClay, CornelisLekalakala, RuthHoosen, Anwar A.	2012	in vitro activity of tigecycline against clinical isolates of carbapenem resistant acinetobacter baumannii complex in pretoria, south africa	background: the presence of multi-drug resistant acinetobacter baumannii raises a big therapeutic challenge in our hospital. tigecycline, a new glycylcycline with expanded broad spectrum of activity against multi-drug resistant organisms was recently licensed in south africa. aim: the aim of this study was to evaluate the in vitro activity of tigecycline against carbapenem resistant a. baumannii …	10.1186/1756-0500-5-215	Exclouded due to (Lacks necessary data)
N. J. A. Ahmed, A. K.Alshehri, A.Haseeb, A.Alhassani, F.Khan, A. H.	2022	antibiotic resistance trends among gram positive and gram negative in a military hospital, 2018-2021	antimicrobial resistance has a direct influence on healthcare, causing numerous fatalities around the world, but it also has a negative impact on quality of life, resulting in significant direct and indirect expenses. the present study aimed to describe the antibiotic resistance rates among gram-positive and gram-negative bacteria during the period between 2018 and 2021 in a military hospital in …		Excluded due to duplication
N. J. A. Ahmed, A. K.Alshehri, A. M.Yusufoglu, H. S.Al-Tamammi, F. K.	2022	the resistance of acinetobacter aumannii at different healthcare institutions in saudi arabia	this descriptive study was conducted to determine the antibiotic susceptibility pattern of acinetobacter baumannii at different hospitals in three cities in saudi arabia and included reviewing the bacterial resistance results during a period of six months in these hospitals. acinetobacter baumannii was resistant to most of the tested antibiotics. fortunately, the resistance of acinetobacter bauma…		Excluded due to duplication
N. J. B. Ahmed, M. F.Almalki, Z. S.Khan, A. H.	2022	the antibiotic resistance profiles of bacterial strains isolated from patients who had gram-negative bacterial infections	this was a cross-sectional study carried out in a general hospital in riyadh region to describe the antibiotic resistance profiles of bacterial strains isolated from patients who had gram-negative bacterial infections. more than 79% of the bacterial isolates were gram-negative bacteria isolates. the most com-mon gram-negative bacteria were escherichia coli (28.70%), klebsiella pneumoniae (23.48%)…		Exclouded due to (Lacks necessary data)
N. J. H. Ahmed, A.Mahmoud, S.Khan, A. H.	2021	emergence of high drug resistant bacterial isolates in al-kharj	background: continuous utilization of antimicrobial drugs in treating infections has led to the development of resistance among various strains of bugs. the aim of this study was to determine the prevalence of antibioticresistant bacteria in a military hospital in alkharj. methods: this study is a retrospective study that include collecting the results of bacterial cultures. after collecting the …	10.5530/jyp.2021.13.94	Inclouded
N. J. H. Ahmed, M. A.Almalki, Z. S.Althemery, A. U.Abdala, M.Alahmadi, H.Hasseeb, A.Khan, A. H.	2021	prevalence and antibiotic resistance of gram negative and gram positive bacteria in a military hospital in riyadh province	this study aimed to assess the antimicrobial susceptibility of gram-negative and gram positive bacteria at a military hospital in alkharj. this retrospective study was conducted at a military hospital in alkharj. data included prevalence of gram negative and gram positive bacteria and bacterial sensitivity to different antibiotics. bacterial culture results were obtained from the microbiology dep…		Exclouded due to (Lacks necessary data)
S. Ahmed, MitsuyoGhosh, SouvikPaul, Shyamal KumarUrushibara, NorikoMahmud, ChandNahar, KamrunHossain, Mohammad AkramKobayashi, Nobumichi	2015	drug resistance and molecular epidemiology of aerobic bacteria isolated from puerperal infections in bangladesh	puerperal infection is a common complication during postnatal period in developing countries. bacterial species, drug resistance, and genetic characteristics were investigated for a total of 470 isolates from puerperal infections in bangladesh for a 2-year period (2010-2012). the most common species was escherichia coli (n=98), followed by enterococcus faecalis (n=54), staphylococcus haemolyticus…	10.1089/mdr.2014.0219	Excluded due to duplication
S. M. J. Ahmed, R. P.Meletath, S. K.Arya, B.Shakir, V. P. A.	2013	lower respiratory tract infections (ltris): an insight into the prevalence and the antibiogram of the gram negative, respiratory, bacterial agents	background: community acquired respiratory tract infections are one of the commonest health issues globally, which demand frequent visits to the family practitioners. the emergence of antibiotic resistance in the frequently isolated pathogens has complicated the use of the empiric therapy with traditional agents. aim: this study was focused on obtaining a comprehensive insight into the microbial …	10.7860/jcdr/2013/5308.2740	Excluded due to duplication
S. S. Ahmed, GokcenRossella, BaldanAlp, EmineUlu-Kilic, AysegulMelchers, Willem J. G.Hopman, JoostVoss, Andreas	2016	molecular characterization of carbapenem resistant acinetobacter baumannii and investigation of genetic diversity between local and international clones	the emergence of carbapenem-resistant acinetobacter baumannii is a threat to modern medicine and has been recognised globally. epidemic clones of a.baumannii are associated with hospital epidemics throughout the world causing serious ramifications. there are number of molecular typing techniques used for molecular characterisation, however, due to lack of resources molecular epidemiology remains …		Inclouded
S. S. A. Ahmed, E.Ulu-Kilic, A.Dinc, G.Aktas, Z.Ada, B.Bagirova, F.Baran, I.Ersoy, Y.Esen, S.Guven, T. G.Hopman, J.Hosoglu, S.Koksal, F.Parlak, E.Yalcin, A. N.Yilmaz, G.Voss, A.Melchers, W.	2016	spread of carbapenem-resistant international clones of acinetobacter baumannii in turkey and azerbaijan: a collaborative study	epidemic clones of acinetobacter baumannii, described as european clones i, ii, and iii, are associated with hospital epidemics throughout the world. we aimed to determine the molecular characteristics and genetic diversity between european clones i, ii, and iii from turkey and azerbaijan. in this study, a total of 112 bloodstream isolates of carbapenem-resistant acinetobacter spp. were collected…	10.1007/s10096-016-2685-x	Excluded due to duplication
T. Ahmed, SubhaswarajKhan, Mohd BabuAmpasala, Dinakara RaoBusi, SiddhardhaSarma, V. Venkateswara	2020	inhibition of quorum sensing-associated virulence factors and biofilm formation in pseudomonas aeruginosa pao1 by mycoleptodiscus indicus puty1	pseudomonas aeruginosa is the second most emerging multidrug-resistant, opportunistic pathogen after acinetobacter baumannii that poses a threat in nursing homes, hospitals, and patients who need devices such as ventilators and blood catheters. its ability to form quorum sensing-regulated virulence factors and biofilm makes it more resistant to top most therapeutic agents such as carbapenems and …	10.1007/s42770-020-00235-y	Excluded due to duplication
J. Ahmed-Bentley, A. UmaJoffe, A. MarkFrench, DesireePeirano, GiselePitout, Johann D. D.	2013	gram-negative bacteria that produce carbapenemases causing death attributed to recent foreign hospitalization	overseas travel, as a risk factor for the acquisition of infections due to antimicrobial-resistant organisms, has recently been linked to carbapenemase-producing gram-negative bacteria. multiresistant klebsiella pneumoniae, escherichia coli, and acinetobacter baumannii strains were isolated from a wound of a canadian patient with a recent history of hospitalization in india. this resulted in the …	10.1128/aac.00297-13	Excluded due to duplication
J. C. Ahmed-Bentley, A. U.Joffe, A. M.Wolfe, A.Manca, S.Ng, K.French, D.Andrews, D.Lloyd, T.Peirano, G.Pitout, J.	2012	laboratory investigation of the nosocomial transmission of multiple multi-resistant gram negative bacilli at a canadian hospital from a patient transferred from a foreign hospital			Excluded due to duplication
Z. A. Ahovan, SadjadEftekhari, Behnaz SadatMehrabi, SorayaHashemi, AliGholipourmalekabadi, Mazaher	2022	thermo-responsive chitosan hydrogels loaded with antibiotics with synergistic antibacterial effects for treatment of xdr bacteria-infected full-thickness wounds			Exclouded due to (Lacks necessary data)
U. Ahsan, FizzaSaleem, SidrahMalik, AbdulSarfaraz, HiraShahzad, MuhammadUhlin, Bernt EricAhmad, Irfan	2022	emergence of high colistin resistance in carbapenem resistant acinetobacter baumannii in pakistan and its potential management through immunomodulatory effect of an extract from saussurea lappa	carbapenem resistant acinetobacter baumannii has emerged as one of the most difficult to treat nosocomial bacterial infections in recent years. it was one of the major causes of secondary infections in covid-19 patients in developing countries. the polycationic polypeptide antibiotic colistin is used as a last resort drug to treat carbapenem resistant a. baumannii infections. therefore, resistanc…	10.3389/fphar.2022.986802	Excluded due to duplication
X. H. Ai, Y.Ni, Y.Sun, J.Wang, F.Zhu, D.Hu, F.Xu, Y.Zhang, X.Yang, Q.Sun, Z.Chen, Z.Zhuo, C.Su, D.Hu, Z.Li, J.Xu, Y.Shen, J.Shan, B.Du, Y.Yu, Y.Lin, J.Chu, Y.Xie, Y.Kang, M.Wei, L.Wu, L.Zhang, Z.Ji, P.Huang, W.Jia, B.Han, Y.Guo, S.	2016	antibiotic resistance profile of the bacterial strains isolated from geriatric patients in hospitals across china: data from chinet antimicrobial resistance surveillance program 2005-2014	objective to analyze the resistance profile of bacterial strains isolated from geriatric patients in 17 hospitals across china from 2005 to 2014. methods a total of 17 representative general hospitals were involved in this program. bacterial susceptibility testing was carried out by means of a unified protocol using kirby-bauer method and mic determination. the results were analyzed according to …	10.16718/j.1009-7708.2016.03.010	Exclouded due to (Lacks necessary data)
X. M. T. Ai, F. R.Lai, H. Y.Ge, C. Y.Yan, Y. D.Zhang, Y.Hu, Y. J.	2020	in vitro antimicrobial activity of ten antibiotics including biapenem against common gram-negative bacilli	objective: to evaluate the in vitro antimicrobial activity of ten antibiotics including biapenem against clinical isolates of gram-negative bacilli. methods: the minimum inhibitory concentrations of ten antibiotics, including biapenem, ertapenem, imipenem and meropenem, were determined by the agar dilution method. all the data were compared and analyzed by whonet 5.6 software. results: biapenem e…		Exclouded due to (Lacks necessary data)
X. T. Ai, F.Xuan, T.Xu, H.Chen, D.Hu, Y.	2010	surveillance of bacterial resistance in beijing hospital during year 2008	objective: to investigate the antibiotic resistance of clinical isolates collected from beijing hospital in 2008. methods: kirby-bauer method was used to test the susceptibility of 2 538 clinical isolates to selected antimicrobial agents. the susceptibility data were analyzed using whonet software. results: the most frequently isolated gram negative bacilli were p. aeruginosa (456, 18.0%), e. col…		Excluded due to duplication
Y. D. Ai, S. S.Lu, S. J.	2018	study on in vitro drug sensitivity of minocycline combined with 11 antibiotics against multidrug resistant acinetobacter baumannii	objective: to study the antibacterial activity of minocycline in combination with 11 antibiotics against multidrug resistant acinetobacter baumannii (mdr-ab) in vitro, to provide a reference for the clinical treatment of multidrug resistant acinetobacter baumannii infection. methods: thirty-five strains of multidrug resistant acinetobacter baumannii (mdr-ab) were collected. the minimum inhibitory…		Exclouded due to (Lacks necessary data)
O. Ai-Awad	2014	acinetobacter baumannii using several mechanisms for carbapenem resistance		10.1016/j.burns.2014.01.029	Excluded due to duplication
S. Ainsworth, Patrick M.Yu, Jieh-JuenGrimm, Rose C.May, Holly C.Cap, Andrew P.Chambers, James P.Guentzel, M. NealArulanandam, Bernard P.	2017	vaccination with a live attenuated acinetobacter baumannii deficient in thioredoxin provides protection against systemic acinetobacter infection	multi-drug resistant acinetobacter baumannii (mdr-ab), an opportunistic pathogen associated with nosocomial and combat related infections, has a high mortality due to its virulence and limited treatment options. deletion of the thioredoxin gene (trxa) from a clinical isolate of mdr-ab resulted in a 100 fold increase in 50% lethal dose (ld50) in a systemic challenge murine model. thus, we investig…	10.1016/j.vaccine.2017.05.017	Excluded due to duplication
A. Aitullina, SantaKrumina, Angelika	2021	colistin co-administration with other nephrotoxins: experience of teaching hospital of latvia	backgroundcolistin is a potentially nephrotoxic antibiotic used for the management of multidrug-resistant bacterial infections in critically ill patients. co-administration with other nephrotoxins was reported as a potentially modifiable risk factor of colistin acute kidney injury.objectiveto establish the role of colistin dosing and co-medications in development of colistin kidney injury.setting…	10.1007/s11096-020-01154-6	Excluded due to duplication
V. Aivazova, FranzFriese, KlausMylonas, Ioannis	2010	acinetobacter baumannii infection during pregnancy and puerperium	acinetobacter baumannii is a multidrug-resistant bacterium that is normally a commensal pathogen. this bacterium can lead to severe complications such as pneumonia, fever and septicaemia, because of limited treatment options. this case report describes a cervical a. baumannii infection during pregnancy and puerperium in a case of a patient treated in our hospital, because of insufficiency of cerv…	10.1007/s00404-009-1107-z	Excluded due to duplication
P. V. Ajay Kumar, C. S.	2017	detection of carbapenem resistance encoding genes among gram negative bacteria from urinary tract infection in patients with type 2 diabetes mellitus	the emergence and spread of carbapenem-resistant enterobacteriaceae (cre) in urinary tract infection among diabetic patients have become an increasing concern for management and treatment of the patients. the aim of this study was to investigate the genotypic features of cre strains isolated from urinary tract infection among type 2 diabetes mellitus patients. a total of 1560 diabetic patients we…	10.22207/jpam.11.2.49	Excluded due to duplication
T. O. S. Ajiboye, EvelynWilharm, Gottfried	2018	phenolic acids potentiate colistin-mediated killing of acinetobacter baumannii by inducing redox imbalance	phenolic acids with catechol groups are good prooxidants because of their low redox potential. in this study, we provided data showing that phenolic acids, caffeic acid, gallic acid and protocatechuic acid, enhanced colistin-mediated bacterial death by inducing redox imbalance. the minimum inhibitory concentrations of these phenolic acids against acinetobacter baumannii ab5075 were considerably l…	10.1016/j.biopha.2018.02.051	Excluded due to duplication
T. O. S. Ajiboye, E.Wilharm, G.	2019	impact of zinc uptake regulator zur on the susceptibility and oxidative stress response of acinetobacter baumannii to antibiotics	zinc is a highly coveted redox-inactive micronutrient required for the growth and virulence of acinetobacter baumannii. in this study, the role of the zinc uptake regulator zur in the susceptibility and oxidative stress response of a. baumannii to antibiotics was evaluated. inactivation of zur increased the susceptibility of a. baumannii ab5075 to colistin, gentamicin, rifampicin and tigecycline.…	10.1016/j.ijantimicag.2018.11.022	Excluded due to duplication
O. A. Akan, Sevil	2005	evaluation of disk diffusion test for carbapenem sensitivity in acinetobacter baumannii and pseudomonas aeruginosa strains	this study was conducted upon the detection of discordant results obtained for acinetobacter species against meropenem by disk diffusion susceptibility and e-test method. the aim of this study was to investigate the reliability of disk diffusion method for the determination of carbapenem susceptibility in non-fermentative bacilli. carbapenem (imipenem and meropenem) sensitivites of 157 acinetobac…		Exclouded due to (Lacks necessary data)
O. A. Akan, Sevil	2008	in vitro activity of tigecycline against multiple resistant acinetobacter baumannii and carbapenem resistant klebsiella pneumoniae isolates	in order to detect the in vitro activity of tigecycline against multiple resistant gram-negative bacilli isolated in our hospital, tigecycline susceptibilities of clinical isolates of multiple and/or panresistant 100 acinetobacter baumannii isolates, and 38 carbapenem resistant klebsiella pneumoniae (17 of which were panresistant), obtained between january 2005 and august 2007, were evaluated by …		Excluded due to duplication
M. Akbari, MohammadTaherikalani, MorovatFeizabadi, Mohammad MehdiAzadi, Namam AliSoroush, SetarehEmaneini, MohammadAbdolkarimi, AmirMaleki, AbbasHematian, Ali	2010	rapid identification of iranian acinetobacter baumannii strains by single pcr assay using bla(oxa-51)-like carbapenemase and evaluation of the antimicrobial resistance profiles of the isolates (vol 57, pg 87, 2010)		10.1556/amicr.57.2010.4.9	Excluded due to duplication
M. N. Akbari, M.Taherikalani, M.Feizabadi, M. M.Azadi, N. A.Soroush, S.Emaneini, M.Abdolkarimi, A.Maleki, A.Hematian, A.	2010	rapid identification of iranian acinetobacter baumannii strains by single pcr assay using bla oxa-51 -like carbapenemase and evaluation of the antimicrobial resistance profiles of the isolates	the rapid identification of relevant bacterial pathogens is of utmost importance in clinical settings. the aim of this study was to test a rapid identification technique for a. baumannii strains from tehran hospitals and to determine the antibiotic resistance profiles of the isolates. a hundred strains of acinetobacter spp. grown from clinical specimens were identified as a. baumannii by conventi…	10.1556/amicr.57.2010.2.2	Excluded due to duplication
R.-V. Akbari, MojdehPashaie, FatemehBevalian, ParvanehHashemi, AliBagheri, Kamran Pooshang	2019	highly synergistic effects of melittin with conventional antibiotics against multidrug-resistant isolates of acinetobacter baumannii and pseudomonas aeruginosa	background: morbidity and mortality due to multidrug-resistant (mdr) bacteria are of great concern in burn patients. in this critical condition, synergism between antimicrobial peptides and conventional antibiotics would be a promising strategy. accordingly, this study aimed to determine the therapeutic value of melittin as a natural peptide by examining its synergistic effect with conventional a…	10.1089/mdr.2018.0016	Exclouded due to (Lacks necessary data)
S. S. Akcay, AsumanCevan, SiminOzaydin, Ayse NiluferCobanoglu, NazOzyurek, Seyfi CelikAksaray, Sebahat	2014	gram-negative bacilli causing infections in an intensive care unit of a tertiary care hospital in istanbul, turkey	introduction: this study aimed to demonstrate the changing epidemiology of infecting microorganisms and their long-term resistance profiles and to describe the microbiological point of view in anti-infective management of intensive care unit (icu) patients. methodology: a total of 5,690 isolates of gram-negative bacilli were included in this study. antibiotic susceptibility was tested using the d…	10.3855/jidc.4277	Inclouded
Y. Akeda	2021	current situation of carbapenem-resistant enterobacteriaceae and acinetobacter in japan and southeast asia	in the recent years, issues related to drug-resistant bacteria have evolved worldwide, and various countermeasures have been taken to control their spread. among a wide variety of drug-resistant bacterial species, carbapenem-resistant gram-negative bacteria, including carbapenem-resistant enterobacteriaceae (cre) and carbapenem-resistant acinetobacter baumannii (crab), are those for which counter…	10.1111/1348-0421.12887	Excluded due to duplication
C. W. B. Akenten, K. G.Marfo, K. S.Sarpong, N.Dekker, D.Struck, N. S.Osei-Tutu, L.May, J.Amuasi, J. H.Eibach, D.	2021	bloodstream infection with acinetobacter baumanii in a plasmodium falciparum positive infant: a case report	background: the increasing incidence of multi-antibiotic-resistant bacterial infections, coupled with the risk of co-infections in malaria-endemic regions, complicates accurate diagnosis and prolongs hospitalization, thereby increasing the total cost of illness. further, there are challenges in making the correct choice of antibiotic treatment and duration, precipitated by a lack of access to mic…	10.1186/s13256-020-02648-7	Excluded due to duplication
K. S. B. Akers, AliceBeckius, Miriam L.Murray, Clinton K.Mende, Katrin	2010	chromagar acinetobacter is not selective for carbapenem-resistant acinetobacter baumannii-calcoaceticus complex		10.1016/j.diagmicrobio.2010.02.004	Excluded due to duplication
O. B. Akgul, G.Kustan, A.	2021	phenotypic and genotypic analysis of the antibiotic resistance profiles of gram negative bacteria isolated from the blood culture samples	sepsis, which is common and often lethal, is a serious public health problem. there is consensus that the incidence is increased in patients with sepsis due to an aging population, which leads to an increase in the use of immunosuppressive therapy, and high-risk interventions. seven hundred fifty patients with suspected sepsis hospitalized in intensive care units in the health education universit…	10.5505/ejm.2021.03880	Inclouded
M. T. Akhi, YounesGhotaslou, RezaYousefi, SaberKafil, Hossein SamadiNaghili, BehroozSheikhalizadeh, Vajihe	2018	evaluation of carbapenem resistance mechanisms and its association with pseudomonas aeruginosa infections in the northwest of iran	the aims of this study were to determine carbapenem resistance mechanisms, molecular epidemiological relationship, clinical impact, and patient outcome of carbapenem-resistant pseudomonas aeruginosa (crpa) infections. a total of 42 nonduplicated crpa were recovered from urmia, iran. antimicrobial susceptibility tests were carried out using phenotypic methods. the carbapenem resistance mechanisms …	10.1089/mdr.2016.0310	Excluded due to duplication
M. K. Akhmedov, G.Kuzmina, L.Fedorova, A.Vasilyeva, V.Drokov, M.Parovichnikova, E.	2022	incidence, etiology, risk factors, and outcomes of pre-engraftment bloodstream infections after first and second allogeneic hematopoietic cell transplantation	introduction: with an increasing number of allogeneic hematopoietic cell transplantations (allo-hct) bloodstream infections (bsi) are still among the most common and serious complications. this study aimed to analyze the incidence, etiology, risk factors, and outcomes of pre-engraftment bsi after the first and the second allo-hct. materials and methods: this is a retrospective study of 284 patien…	10.1111/tid.13842	Excluded due to duplication
A. Akhtar, Orville A.Chen, Yu	2020	structural basis for substrate specificity and carbapenemase activity of oxa-48 class d beta-lactamase	carbapenem-hydrolyzing class d beta-lactamases (chdls) are a diverse family of enzymes that are rapidly becoming the predominant cause of bacterial resistance against beta-lactam antibiotics in many regions of the world. oxa-48, an atypical member of chdls, is one of the most frequently observed in the clinic and exhibits a unique substrate profile. we applied xray crystallography to oxa-48 compl…	10.1021/acsinfecdis.9b00304	Excluded due to duplication
J. Akhtar, SidrahShahzad, NaveedWaheed, AbdulJameel, IqraRasheed, FarhanJahan, Shah	2018	prevalence of metallo-beta-lactamase imp and vim producing gram negative bacteria in different hospitals of lahore, pakistan	gram negative rod (gnr) infections cause a substantial amount of morbidity and mortality among hospitalized patients across the globe. currently, beta-lactam ring containing antibiotics predominantly carbapenems, are considered as last treatment option against multi-drug resistance gnr infections. however, the emergence of carbapenemases particularly metallo beta-lactamases (mbls) in bacteria hav…	10.17582/journal.pjz/2018.50.6.2343.2349	Inclouded
A. Ç. Akin, A. E.Alp, E.Canpolat, D. G.	2011	the evaluation of nasocomial infections and antibiotic resistance in anesthesia intensive care unit for five years	purpose: nasocomial infections are an important cause of mortality and morbidity in intensive care units. the study was performed to determine the nasocomial infection rate, infection dissosiation to systems, responsible agents and antibiotic sensitivity in anesthesia intensive care unit of our hospital. material and methods: 247 patients of total 1374 patients were evaluated, retrospectively, in…		Excluded due to duplication
F. Akin, AbdullahDogan, Metin	2018	determining the infectious pathogens and their resistance to antibiotics in a pediatric intensive care unit	introduction nosocomial infections are one of the main causes of morbidity and mortality. it is important to know the common infectious pathogens and their resistance profiles in intensive care units (icus) to determine appropriate treatment protocols. the aimof this study was to determine the epidemiological profile of microorganisms isolated in a pediatric icu (picu) and to determine antibiotic…	10.1055/s-0037-1607236	Inclouded
E. Akinci, IpekOenguerue, PinarBayazit, F. NurhayatSen, Sevinc ErsoyErbay, AyseBalaban, NerimanBodur, Huerrem	2008	in vitro activity of tigecycline against acinetobacter baumannii strains isolated from nosocomial infections	aims: acinetobacter species usually affect hospitalized patients and are involved in many infections associated with a high mortality rate. management of infections caused by these strains is very difficult, as the strains often display multiple drug resistance, including carbapenem resistance. tigecycline is the most recently developed semi-synthetic broad spectrum glycylcycline antibiotic. the …		Excluded due to duplication
E. C. Akinci, A.Bodur, H.Balaban, N.Erbay, A.	2005	risk factor's for icu-acquired imipenem-resistant gram-negative bacterial, infections	intensive care units (icus) are high-risk areas for infections caused by antibiotic-resistant bacteria. this study investigated the risk factors for icu-acquired imipenem-resistant gram-negative infections. it was conducted prospectively in three surgical icus and one medical icu from april to december 2002. icu-acquired gram-negative infections were found in 128 patients. of these, 42 had imipen…	10.1016/j.jhin.2004.09.030	Excluded due to duplication
M. Akova	2008	sulbactam-containing β-lactamase inhibitor combinations	sulbactam irreversibly inhibits the hydrolytic activity of β-lactamases. this compound is commercially available in combination with either ampicillin or cefoperazone. in each instance, the activity of the partner antibiotic against β-lactamase-producing bacteria is restored. one of the particular advantages of using sulbactam-containing combinations is that sulbactam itself has inherent activity…	10.1111/j.1469-0691.2007.01847.x	Excluded due to duplication
W. M. Akram, Godfred AntonyAbbas, NidaAhmad, WasimAhmed, Ahmed Mohamed	2020	treatment of multi-drug resistant gram-negative bacterial pathogenic infections	the multidrug-resistant gram-negative bacteria (mdr-gnb) infections in severely infected patients present numerous difficulties in terms of treatment failure where antibiotics cannot arrest such drug resistant bacteria. based on the patient's medical history and updated microbiological epidemiology data, an effective empirical treatment remains critical for optimal results to safeguard human heal…	10.22207/jpam.14.3.02	Excluded due to duplication
F. Akrami, Elaheh FerdosiYahyapour, YousefSadeghi, MohsenKhafri, SorayaPournajaf, AbazarRajabnia, Ramazan	2017	integron types, gene cassettes and antimicrobial resistance profile of acinetobacter baumannii isolated from bal samples in babol, north of iran	multi-drug resistant isolates of acinetobacter baumannii have created therapeutic problems worldwide. this current study was intended to determine the integron types, gene cassettes and antimicrobial resistance profile of a. baumannii isolated from bal samples in babol, north of iran. during a 15-month period, 35 a. baumannii isolates were studied. different classes of antimicrobial agents were u…	10.1016/j.micpath.2017.05.005	Inclouded
F. Akrami, Amirmorteza Ebrahimzadeh	2019	acinetobacter baumannii as nosocomial pathogenic bacteria		10.3103/s0891416819020046	Exclouded due to (Lacks necessary data)
M. C. Aksoy, S.Tugrul, H. M.	2013	investigation of metallo beta lactamases and oxacilinases in carbapenem resistant acinetobacter baumannii strains isolated from inpatients			Excluded due to duplication
M. D. Aksoy, SabanTugrul, H. Murat	2015	investigation of metallo beta lactamases and oxacilinases in carbapenem resistant acinetobacter baumannii strains isolated from inpatients	background: resistance to beta-lactam antibiotics is widespread among acinetobacter strains. plasmid-mediated metallo beta lactamases (mbl) are responsible for carbapenem resistance, as are oxacillinases (oxa). in recent years, mbl producing carbapenem-resistant strains have been reported in the world and in turkey in increasing rates. in our country, besides the oxa 51-like enzyme which is inher…	10.5152/balkanmedj.2015.15302	Excluded due to duplication
E. Aktas, GulsahOtlu, BarisCicek, Aysegul CopurKulah, CananComert, FusunSandalli, CemalGursoy, Nafia CananErdemir, DuyguBulut, Mehmet Emin	2017	evaluation of the carbapenem inactivation method for detection of carbapenemase-producing gram-negative bacteria in comparison with the rapidec carba np	timely detection of carbapenemases by both phenotypic and genotypic methods is essential for developing strategies to control the spread of infections by carbapenem-resistant isolates and related morbidity and mortality. the aim of this study was to compare the performance of a commercial kit, the rapidec (r) carba np, and an in-house technique, the carbapenem inactivation method (cim), against a…	10.1089/mdr.2016.0092	Excluded due to duplication
O. O. Aktas, A.	2003	prevalence and in-vitro antimicrobial susceptibility patterns of acinetobacter strains isolated from patients in intensive care units	fifty-six acinetobacter species strains (49 acinetobacter baumanii, 5 acinetobacter calcoaceticus, 2 acinetobacter iwoffii) were detected using both conventional methods and gas chromatography of bacterial fatty acids with the midi sherlock® microbial identification system. the susceptibilities of these strains to 16 antimicrobial agents were investigated by the disc-diffusion method according to…	10.1177/147323000303100404	Excluded due to duplication
Z. Aktas, Cigdem Bal	2008	investigation of metallo-beta-lactamase producing strains of pseudomonas aeruginosa and acinetobacter baumannii by e-test, disk synergy and pcr	carbapenem non-susceptible pseudomonas aeruginosa and acinetobacter baumannii strains were tested for the presence of metallo-beta-lactamases (mbls) by edta-synergy screening. imipenem hydrolysis was investigated by a bioassay and imp-/vim-encoding genes by pcr. no blaimp/vim related genes or imipenemase activity were detected although e-test found all strains as mbl-positive. disk synergy tests …	10.1080/00365540701704698	Excluded due to duplication
Z. Aktas, Cigdem BalSchneider, InesCan, BarisMidilli, KenanBauernfeind, Adolf	2008	carbapenem-hydrolyzing oxacillinase, oxa-48, persists in klebsiella pneumoniae in istanbul, turkey	background: two oxa-48-producing klebsiella pneumoniae isolates (kp-4936 and kp-154488) were analyzed. method: minimum inhibitory concentrations were determined using agar dilution and e-test, beta-lactamase production by phenotypic tests (e-test mbl and esbl, isoelectric focusing, and bioassay) and molecular methods (pcr, rapd-pcr, sequencing, plasmid analysis, and conjugation). results: isolate…	10.1159/000118661	Excluded due to duplication
Z. K. Aktas, C.Oncul, O.	2012	in vitro activity of avibactam (nxl104) in combination with beta-lactams against gram-negative bacteria, including oxa-48 beta-lactamase-producing klebsiella pneumoniae	the objective of this study was to investigate the in vitro antibacterial activity of avibactam (formerly nxl104) in combination with imipenem, cefepime or ceftazidime against gram-negative bacteria. bacterial isolates included: pseudomonas aeruginosa harbouring per-1 beta-lactamase (n = 14); acinetobacter baumannii harbouring per-1, oxa-51 and oxa-58 (n = 20); carbapenem-non-susceptible klebsiel…	10.1016/j.ijantimicag.2011.09.012	Excluded due to duplication
R. U. Akunuri, T.Kaul, G.Akhir, A.Saxena, D.Wajidali, M.Veerareddy, V.Yaddanapudi, V. M.Chopra, S.Nanduri, S.	2022	synthesis and antibacterial evaluation of rhodanine and its related heterocyclic compounds against s. aureus and a. baumannii	antimicrobial resistance is a serious challenge to modern medicine. besides imposing high financial burden, multidrug resistant infections are directly responsible for high morbidity and mortality. even though a number of antibiotics are currently available to treat infections caused by eskape organisms, more and more bacterial strains are becoming resistant to these drugs. prevailing circumstanc…	10.1002/cbdv.202200213	Excluded due to duplication
R. V. Akunuri, V.Kaul, G.Akhir, A.Unnissa, T.Parupalli, R.Madhavi, Y. V.Chopra, S.Nanduri, S.	2021	synthesis and antibacterial evaluation of (e)-1-(1h-indol-3-yl) ethanone o-benzyl oxime derivatives against mrsa and vrsa strains	infections caused due to multidrug resistant organisms have emerged as a constant menace to human health. even though numerous antibiotics are currently available for treating infectious diseases, a great number of bacterial strains have acquired resistance to many of them. among these, infections caused due to staphylococcus aureus are predominant in adult and paediatric population. indole is a …	10.1016/j.bioorg.2021.105288	Excluded due to duplication
S. Akyuz, MehmetGuducuoglu, Huseyin	2020	in-vitro activity of ceftolozane-tazobactam in combination with various antibiotics against multidrug-resistant acinetobacter baumannii isolated from intensive care patients	acinetobacter species lead to nosocomial infections in immunocompromised patients hospitalized in intensive care units or services. acinetobacter baumannii is a bacterium that is difficult to treat because it is intrinsically resistant to many antibiotics and can develop resistance afterwards. this situation limits the use of existing antibiotics and directs the clinician to new agents, different…	10.5578/mb.68981	Exclouded due to (Lacks necessary data)
A. Al Atrouni, MonzerJisr, TamimaLemarie, CaroleEveillard, MatthieuJoly-Guillou, Marie-LaureKempf, Marie	2016	wide spread of oxa-23-producing carbapenem-resistant acinetobacter baumannii belonging to clonal complex ii in different hospitals in lebanon	objectives: to investigate the molecular epidemiology of acinetobacter baumannii strains isolated from different hospitals in lebanon. methods: a total of 119 non-duplicate acinetobacter strains were identified using matrix-assisted laser desorption/ionization time-of-flight mass spectrometry (maldi-tof ms) and partial rpob gene sequencing. antibiotic susceptibility testing was performed by disc …	10.1016/j.ijid.2016.09.017	Excluded due to duplication
C. Al Bayssari, FouadHamze, MonzerRolain, Jean-Marc	2015	emergence of carbapenemase-producing pseudomonas aeruginosa and acinetobacter baumannii in livestock animals in lebanon		10.1093/jac/dku469	Excluded due to duplication
A. Al Bshabshe, Martin R. P.Al Hussein, AliHaimour, WaleedHamid, Mohamed E.	2016	multidrug resistance acinetobacter species at the intensive care unit, aseer central hospital, saudi arabia: a one year analysis	objective: to identify and to determine the antimicrobial susceptibility of acinetobacter batanannii (a. bawnannii) clinical isolates from icu at aseer central hospital. methods: the study was conducted in the intensive care unit, aseer central hospital, saudi arabia over 13 months period (2014-2015). acinetobacter species (n= 105) were isolated from various clinical samples. isolates were identi…	10.1016/j.apjtm.2016.07.016	Excluded due to duplication
A. M. E. J. Al Jarousha, A. H.Al Afifi, A. S.El Qouqa, I. A.	2009	nosocomial multidrug-resistant acinetobacter baumannii in the neonatal intensive care unit in gaza city, palestine	objectives: we performed a prospective case-control study of bloodstream infections in order to determine the infection rate of acinetobacter baumannii and to determine the risk factors associated with infection and mortality. methods: between february 2004 and january 2005, 579 consecutive blood specimens were collected from the two neonatal intensive care units (nicus) of al-nasser and al-shifa…	10.1016/j.ijid.2008.08.029	Excluded due to duplication
A. M. K. E. Q. Al Jarousha, I. A.El Jadba, A. H. N.Al Afifi, A. S.	2008	acinetobacter baumannii infection in the neonatal intensive care unit	background: to perform a prospective case control study of blood stream infection to determine the infection rate of acinetobacter baumannii and the risk factors associated with mortality. methods: from february 2004 to january 2005, 579 consecutive episodes of blood stream infection were obtained at two neonatal intensive care units al nasser and al shifa hospitals in gaza city. forty (6.9%) iso…		Excluded due to duplication
S. A. Al Johani, J.Balkhy, H.El-Saed, A.Younan, M.Memish, Z.	2010	prevalence of antimicrobial resistance among gram-negative isolates in an adult intensive care unit at a tertiary care center in saudi arabia	background and objectives: patients in the icu have encountered an increasing emergence and spread of antibiotic-resistant pathogens. we examined patterns of antimicrobial susceptibility in gram-negative isolates to commonly used drugs in an adult icu at a tertiary care hospital in riyadh, saudi arabia. methods: a retrospective study was carried out of gram-negative isolates from the adult icu of…	10.4103/0256-4947.67073	Exclouded due to (Lacks necessary data)
S. B. Al Johani, H.	2011	antimicrobial susceptibility pattern among acinetobacter calcoaceticus-baumannii complex in a saudi arabian hospital	objective: to examine patterns of antimicrobial susceptibility in acinetobacter calcoaceticus-baumannii isolates to commonly used drugs at a tertiary care hospital in riyadh, saudi arabia. methods: a retrospective study was carried out at king fahad national guard hospital (kfngh) between 2008 and 2010. organisms were identified and tested by the automated identification and susceptibility system…	10.1111/j.1469-0691.2011.03559.x	Exclouded due to (Lacks necessary data)
N. Al Laham, Kalyan D.Cienfuegos-Gallet, Astrid V.Kreiswirth, Barry N.Chen, Liang	2017	genomic characterization of vim metallo-beta-lactamase-producing alcaligenes faecalis from gaza, palestine	carbapenemase-producing gram-negative bacteria (cp-gnb) have increasingly spread worldwide, and different families of carbapenemases have been identified in various bacterial species. here, we report the identification of five vim metallo-beta-lactamase-producing alcaligenes faecalis isolates associated with a small outbreak in a large hospital in gaza, palestine. next-generation sequencing analy…	10.1128/aac.01499-17	Excluded due to duplication
Y. Al Mamari, HibaSiddiqui, KhurramTahir, Hashim BaAl Jabri, ZaaimaAl Muharrmi, ZakariyaRizvi, Syed Gauhar A.Rizvi, Meher	2022	trends of antimicrobial resistance in patients with complicated urinary tract infection: suggested empirical therapy and lessons learned from a retrospective observational study in oman	background: complicated urinary tract infection (cuti) is defined as an infection associated with structural, functional, or metabolic abnormalities of the genitourinary tract. these infections are caused frequently by multidrug-resistant gram-negative bacilli. the rapid emergence of extended-spectrum beta-lactamase (esbl), ampc, and carbapenemase (cr) producers has made the treatment of such inf…	10.4103/ua.ua_67_22	Excluded due to duplication
S. B. A. Al Masoudi, M. M. M.Al Humidi, N. Q.Halwani, M. A.	2013	incidence and prevalence of acinetobacter baumannii in king fahd general hospital, saudi arabia	the prevalence of multi-drug resistant (mdr) acinetobacter that is causing patient infections at the king fahad general hospital, jeddah, saudi arabia was studied. 104 bacterial isolates were collected in six month period, from april to december 2010 from 102 patients with various specimens including sputum, wound, urine; blood; cerebrospinal fluid and other locations (sites). regardless of the s…		Excluded due to duplication
S. A. L. A. Al Meani, M. M.Abdulkareem, A. H.	2020	synergistic effect between zingiber officinale volatile oil and meropenem against acinetobacter baumannii producing-carbapenemase isolated from neurosurgery in iraq	the existence of bacterial pathogens that are carbapenem-resistant is a big and growing health problem around the world. carbapenem resistance (cr) is generally considered to be one of the most important resistance mechanisms and is found predominantly in gram-negative bacteria. blaoxa-48 and blavim were documented for the first time in this study among acinetobacter baumannii in hospitalized neu…	10.31838/srp.2020.9.134	Inclouded
A. Al Mutair, SaadAlawi, Zainab AlZaidi, Abdul Rehman Z.Alzahrani, Ahmed J.Al-Tawfiq, Jaffar A.Al-Shammari, HaifaRabaan, Ali A.Khojah, OsamahAl-Omari, Awad	2021	five-year resistance trends in pathogens causing healthcare-associated infections at a multi-hospital healthcare system in saudi arabia, 2015-2019	objectives: awareness of antimicrobial resistance (amr) patterns in a given healthcare setting is important to inform the selection of appropriate antimicrobial therapy to reduce the further rise and spread of amr as well as the rate of healthcare-associated infections (hais) and multidrug-resistant (mdr) organisms. we aimed to describe resistance patterns to several antimicrobial agents in patho…	10.1016/j.jgar.2021.03.009	Exclouded due to (Lacks necessary data)
T. N. Al Najjar, L.Hawari, F.	2012	characteristics and outcomes of severe sepsis and septic shock due to acinetobacter baumannii in cancer patients	introduction: acinetobacter baumanni is a serious nosocomial pathogen worldwide. cancer patients have been found to be at high risk of developing acinetobacter-related infections. hypothesis: we describe the characteristics and outcomes of severe sepsis and septic shock due to acinetobacter baumannii in cancer patients. we hypothesize that the outcomes of such a serious infection in immunocomprom…	10.1097/01.ccm.0000425605.04623.4b	Exclouded due to (Lacks necessary data)
K. I. B. Al Otraqchi	2022	molecular level study and characterization of plasmid deoxyribonucleic acid profile of acinetobacter baumannii isolated from diabetic foot ulcers	the main objective is to study the genotypic and characterization of plasmid deoxyribonucleic acid content of resistant isolates in erbil city. a total of 39 acinetobacter baumannii were isolated from 102 diabetic foot ulcer patients, whose ages ranged from 37 to 88 y, attending various medical wards of hospitals in erbil city, iraq, between may 2020 and march 2021. isolates were tested for the p…	10.36468/pharmaceutical-sciences.spl.563	Exclouded due to (Lacks necessary data)
D. Al Rahmany, AdelAlreesi, ImanAlzaabi, AhmedAlreesi, MohammedPontiggia, LauraGhazi, Islam M.	2019	exploring bacterial resistance in northern oman, a foundation for implementing evidence-based antimicrobial stewardship program	background: increasing rate of resistant infections is a challenge to healthcare negatively impacting therapeutic and financial outcomes. targeted antimicrobial stewardship interventions are needed to counteract this global crisis. on large scale, we sought to identify the prevalence of resistant pathogens and their susceptibility pattern in northern oman. material and method: retrospective analy…	10.1016/j.ijid.2019.04.004	Excluded due to duplication
D. A. Al Rahmany, A.Al Raisi, I.Alzaabi, A.Al Raisi, M.Ghazi, I. M.	2018	exploring bacterial resistance in northern oman, a stewardship initiative to improve antibiotic prescription	background. surveillance and characterization of bacterial isolates are the preliminary approaches to optimize the use of antibiotics and guide both clinical and institutional decisions surrounding the perspicacious use of antibiotics. we sought to describe the local prevalence of bacterial resistance to direct our stewardship interventions. methods. researchapproval was obtained from ministry of…	10.1093/ofid/ofy210.1434	Exclouded due to (Lacks necessary data)
S. A. A. A. Al Saifi, B.Burney, I.	2021	patterns of bacterial isolates and their resistance to antibiotics in patients with chemotherapy-induced febrile neutropenia at a university hospital	objectives: febrile neutropenia is a major complication of cytotoxic chemotherapy and is associated with a high rate of mortality and morbidity if not treated appropriately. consequently, it is important to know the bacterial spectrum and pattern of its resistance in each hospital to formulate an appropriate empiric antibiotic regimen. we sought to study the bacterial spectrum in patients with ch…	10.5001/omj.2021.87	Exclouded due to (Lacks necessary data)
J. A. D. Al Salman, L.Bassetti, M.Alfouzan, W. A.Al Maslamani, M.Alraddadi, B.Elhoufi, A.Enani, M.Khamis, F. A.Mokkadas, E.Romany, I.Somily, A.Kanj, S.	2020	management of infections caused by who critical priority gram-negative pathogens in arab countries of the middle east: a consensus paper	antimicrobial resistance is an important global issue that impacts the efficacy of established antimicrobial therapy. this is true globally and within the arab countries of the middle east, where a range of key gram-negative pathogens pose challenges to effective therapy. there is a need to establish effective treatment recommendations for this region given specific challenges to antimicrobial th…	10.1016/j.ijantimicag.2020.106104	Excluded due to duplication
J. A. D. Al Salman, L.Bassetti, M.Alfouzan, W. A.Al Maslamani, M.Alraddadi, B.Elhoufi, A.Khamis, F.Mokkadas, E.Romany, I.Enani, M.Somily, A.Kanj, S. S.	2021	promoting cross-regional collaboration in antimicrobial stewardship: findings of an infectious diseases working group survey in arab countries of the middle east	background: antimicrobial resistance is a significant global issue that presents an increasing threat to patients’ wellbeing. although a global concern, the emergence of multi-drug resistant organisms is of particular significance in the middle east. in recent years, this region has seen an alarming increase in antimicrobial resistance presenting a major challenge to physicians managing various i…	10.1016/j.jiph.2021.04.009	Exclouded due to (Lacks necessary data)
M. S. Al Samawi, Fahmi YousefEldeeb, YasserAlmaslamani, MunaAlkhal, AbdullatifAlsoub, HussamGhadban, WissamHowady, FarajHashim, Samar	2016	acinetobacter infections among adult patients in qatar: a 2-year hospital-based study	this retrospective study was conducted at hamad general hospital, qatar, to describe the demographic data, clinical features underlying diseases, antimicrobial susceptibility, and outcome of a. baumannii infection. it involved all adult patients 15 years of age or older who weremanaged at hamad general hospital for a. baumannii infection from january 1, 2012, to december 31, 2013. we identified a…	10.1155/2016/6873689	Excluded due to duplication
N. M. Al Shirawi, Z. A.Cherfan, A.Al Shimemeri, A.	2006	post-neurosurgical meningitis due to multidrug-resistant acinetobacter baumanii treated with intrathecal colistin: case report and review of the literature	intrathecal colistin (polymxin e) is becoming an important option for the treatment of post-neurosurgical meningitis caused by multidrug resistant (mdr) acinetobacter baumannii. we report a case of 28-year-old man who developed meningitis due to mdr a. baumannii associated with an external ventricular drain. the patient was cured using a 4-week course of intrathecal colistin 3.2 mg via external v…	10.1179/joc.2006.18.5.554	Excluded due to duplication
M. H. J. Al-Agamy, KatyEl-Mahdy, Taghrid S.Shibl, Atef M.Kattan, WaelPlesiat, PatrickCourvalin, Patrice	2017	first detection of ges-5 carbapenemase-producing acinetobacter baumannii isolate	this study was conducted to investigate the molecular epidemiology of resistance in acinetobacter baumannii isolates collected at a hospital in riyadh, saudi arabia, from january through december 2010. twenty-seven a. baumannii were highly resistant (mic90 > 256g/ml) to ceftazidime, cefepime, and aztreonam. imipenem resistance was seen in 24 isolates, of which 18 had an minimum inhibitory concent…	10.1089/mdr.2016.0152	Excluded due to duplication
M. H. K. Al-Agamy, Noha G.Tawfick, Mahmoud M.Shibl, Atef M.El Kholy, Amany	2014	molecular characterization of carbapenem-insensitive acinetobacter baumannii in egypt	objectives: this study investigated the prevalence of diverse ambler class beta-lactamase-encoding genes in 40 carbapenem-insensitive acinetobacter baumannii isolates collected from two hospitals in egypt during the period january-march 2012. methods: the resistance levels to different groups of antimicrobial agents were determined. pcr was used to detect the different ambler class beta-lactamase…	10.1016/j.ijid.2013.12.004	Excluded due to duplication
M. H. S. Al-Agamy, Atef M.Zaki, Samar A.Tawfik, Abdulkader F.	2011	antimicrobial resistance pattern and prevalence of metallo-beta-lactamases in pseudomonas aeruginosa from saudi arabia	to determine the prevalence of metallo-beta-lactamases (mbls) in pseudomonas aeruginosa and to investigate whether mbl genes have spread in mbl-producing isolates. a total of 350 clinical isolates of p. aeruginosa were screened for production of mbl. antibiotic susceptibility testing was determined by e-test strips. six mbl genes and class 1 integron were tested by polymerase chain reaction (pcr)…	10.5897/ajmr11.1024	Excluded due to duplication
M. H. S. Al-Agamy, Atef M.Ali, Mohamed S.Khubnani, HarishRadwan, Hesham H.Livermore, David M.	2014	distribution of beta-lactamases in carbapenem-non-susceptible acinetobacter baumannii in riyadh, saudi arabia	in this study, the distribution of beta-lactamase genes among 55 consecutive acinetobacter baumannii isolates with reduced susceptibility to imipenem collected at prince salman hospital (riyadh, saudi arabia) from february-june 2011 was investigated. minimum inhibitory concentrations (mics) were determined by etest and were interpreted against clinical and laboratory standards institute (clsi) br…	10.1016/j.jgar.2013.08.004	Excluded due to duplication
Z. Z. A. Al-Ahmadey, A. M.Al-Ahmadi, S. S.Alruwetei, A.Alharbi, R. A.	2022	clinical characteristics among patients with covid-19: a single-center experience from medina, saudi arabia	coronavirus disease 2019 (covid-19) is caused by the severe acute respiratory syndrome coronavirus-2 (sars-cov-2). to assess the effect of covid-19 disease on hematology, coagulation profiles, renal and liver function over the course of the disease, the following laboratory tests were performed: wbcs per mm3, lymphocytes count, platelet, d-dimmer, ast , albumin, ldh, ferritin, crp, blood culture …	10.22207/jpam.16.3.06	Excluded due to duplication
K. A.-J. Al-Anazi, Asma M.	2014	infections caused by acinetobacter baumannii in recipients of hematopoietic stem cell transplantation	acinetobacter baumannii (a. baumannii) is a gram-negative, strictly aerobic, non-fermentative coccobacillus, which is widely distributed in nature. recently, it has emerged as a major cause of health care-associated infections (hcais) in addition to its capacity to cause community-acquired infections. risk factors for a. baumannii infections and bacteremia in recipients of hematopoietic stem cell…	10.3389/fonc.2014.00186	Excluded due to duplication
K. A. A. Al-Anazi, H.Abdalhamid, B.Alselwi, W.Alsayegh, M.Alzayed, A.Alshibani, Z.Algarni, A.Al-Ghanem, A.Hassan, H.Alsagheir, A.	2013	roseomonas bacteremia in a recipient of an allogeneic hematopoietic stem cell transplantation	roseomonas are pink-pigmented, oxidative, slowly growing, nonfermentative, gram-negative coccobacilli whose identification may require extensive biochemical testing and molecular profiling. roseomonas infections vary in severity and clinical presentation, and they predominantly occur in immunocompromised and chronically ill patients. the organism is generally susceptible to carbapenems and aminog…	10.1111/tid.12100	Excluded due to duplication
A. A. I. Al-Arfaj, Abdelnasser S. S.Somily, Ali MohammedAl-Salamah, Ali A.	2011	genetic basis of carbapenem resistance in acinetobacter clinical isolates in saudi arabia	carbapenem-hydrolyzing oxacillinases are reported increasingly in acinetobacter baumannii. here we report the contribution of carbapenem-hydrolyzing oxacillinases genes to carbapenem resistance in clinical acinetobacter baumannii strains in saudi arabia. forty non-repetitive clinical a. baumannii strains were isolated and identified from 40 patients, hospitalized in various wards in king khalid u…		Excluded due to duplication
F. M. A.-S. Al-Asady, D. A.Obed, A. W.	2021	incidence of septicemia. etiology and antimicrobial susceptibility testing among patients admitted to tertiary care hospital	introduction: septicemia is considered as an important cause of life-threating infections. the study was aimed at determining the incidence of septicemia considering different age groups and gender among suspected patients admitted to a tertiary care hospital in iraq. methodology: a total of 168 blood samples were collected and cultured using bact/alert 3d automated system. the isolated pathogens…	10.3855/jidc.13089	Inclouded
A. E. P. Al-Baloushi, TiborGhazawi, AkelaSonnevend, Agnes	2018	genetic support of carbapenemases in double carbapenemase producer klebsiella pneumoniae isolated in the arabian peninsula	enterobacteriaceae co-producing ndm- and oxa-48-type carbapenemases were encountered in higher frequency in the united arab emirates (uae) than in the neighboring countries in our earlier study. the aim of this investigation was to characterize the seven double carbapenemase producer klebsiella pneumoniae found in the region to assess factors contributing to their emergence. three k. pneumoniae s…	10.1556/030.65.2018.005	Excluded due to duplication
N. O. Al-Dabaibah, N. M.Shehabi, A. A.	2012	epidemiology features of acinetobacter baumannii colonizing respiratory tracts of icu patients	background: a. baumannii is becoming a common opportunistic and nosocomial pathogen in icus worldwide. few studies have investigated the epidemiology of a. baumannii isolates colonizing the respiratory tract of hospitalized patients in icus. methods: a total of 93 patients admitted to various intensive care unites (icus) over a period of 10-month at the jordan university hospital (juh) were inves…	10.3823/710	Inclouded
H. M. K. Al-Dorzi, R.Rishu, A. H.Al-Dabbagh, T.Memish, Z.Balkhy, H.Arabi, Y. M.	2012	multi-drug-resistant (mdr) versus sensitive acinetobacter baumannii ventilator-associated pneumonia at a tertiary care center: characteristics, microbiology and outcomes	rationale: this study evaluated the characteristics and outcomes of multi-drug resistant (mdr) versus sensitive acinetobacter baumannii ventilator associated pneumonia (vap) in the adult intensive care unit (icu) of an academic tertiary care hospital. methods: all adult mechanically ventilated patients admitted to a 21-bed medical surgical intensive care unit (icu) at a tertiary care academic hos…		Exclouded due to (Lacks necessary data)
W. A. W. Al-Draghi, S. A.Hamad, S. T.	2022	effects of meropenem at sub-inhibitory doses on the expression of biofilm-associated protein by acinetobacter baumannii	objective(s): acinetobacter baumannii has a high proclivity for forming biofilm and is a common source of multidrug-resistant (mdr) infections caused by medical devices in hospitals. this research aims to see how sub-inhibitory meropenem doses affect the expression of biofilm-associated proteins. methods: two hundred and fifty samples were collected from various sites in baghdad, iraq hospitals a…	10.25258/ijddt.12.2.67	Excluded due to duplication
M. M. F. Al-Gethamy, Hani S.Adetunji, Hamed AdemolaHaseeb, AbdulAshgar, Sami S.Mohanned, Tayeb K.Mohammed, Al-HajKhurram, MuhammadHassali, Mohamed A.	2017	risk factors associated with multi-drug-resistant acinetobacter baumannii nosocomial infections at a tertiary care hospital in makkah, saudi arabia-a matched case-control study	objective to determine risk factors for multi-drug-resistant acinetobacter baumannii (mdr-ab) nosocomial infections in intensive care units in a tertiary care hospital, makkah, saudi arabia. methods we performed a hospital-based, matched case-control study in patients who were admitted to al noor specialist hospital between 1 january 2012 and 31 august 2012. the study included cases of a. baumann…	10.1177/0300060517706284	Excluded due to duplication
A. Al-Hamad, TiborLeskafi, HussamAbbas, HusseinHejles, HebaAlsubikhy, FatimahDarwish, DaniaGhazawi, AkelaSonnevend, Agnes	2020	molecular characterization of clinical and environmental carbapenem resistant acinetobacter baumannii isolates in a hospital of the eastern region of saudi arabia	background: environmental and clinical carbapenem-resistant acinetobacter baumannii (crab) isolated in a hospital of the eastern region of saudi arabia were compared to assess the potential environmental contamination by this pathogen. methods: frequent-hand-touch surfaces of intensive care (icu), medical (mw), and surgical (sw) units were randomly sampled for a month-long period, and the crab id…	10.1016/j.jiph.2019.08.013	Excluded due to duplication
A. A. Al-Hamad, S.Alshamlan, S.Alhowaidi, M.Alsheef, S.Abdrabalnabi, M.Urahman, W.	2020	implications of infection control care bundles: a 12-year surveillance study of bacteraemia caused by gram-negative bacteria	background we aimed to investigate the impact of implementation of infection control care bundles on the incidence of gram-negative bacteraemia. methods the study was conducted at a 335-bed district general hospital in saudi arabia. all patients who had blood culture positive for members of enterobacteriaceae (coliforms) and non-fermentative gram-negative bacteria (nf-gn) between 2006 and 2017 we…	10.1016/j.jiph.2020.01.124	Exclouded due to (Lacks necessary data)
H. R. S. Al-Hamamy, W. H.Al-Mudallal, N. H.	2021	bacterial isolates and antibiotic susceptibility of ear infections in al-kindy teaching hospital, baghdad, iraq	background: ear infections can manifest in many forms depending on site of infection whether external, middle or internal ear and the culprit pathogen whether viral, bacterial or fungal. acute middle ear infections are usually accompanied by aural discharge. objective: 1. to get an overview on the bacterial pathogens involved in ear infections. 2. to assess the antibiotic resistance of bacterial …	10.52711/0974-360x.2021.01124	Exclouded due to (Lacks necessary data)
R. A. J. Al-Harmoosh, E. M.Al-Shamari, A. M.Al-Khafaji, H. M.	2017	detection of efflux pumps genes in clinical isolates of acinetobacter baumannii	one of the most interesting features of acinetobacter baumannii is the ease by which it can acquire resistance to various antibiotics. mutations, new gene acquisitions, up-regulating expression of existing genes (should those be genes of drug-destroying enzymes or efflux pumps), or losing them, like in the case of porins, all may contribute to the broad spectrum resistance of these strains.this s…	10.5958/0974-360x.2017.00775.2	Exclouded due to (Lacks necessary data)
A. R. V. Al-Hasan, L.Amyes, S. G. B.	2007	the potential correlation between nosocomial infections and hospital food			Excluded due to duplication
M. N. W. Al-Hasan, Hana RacBookstaver, P. BrandonJusto, Julie Ann	2019	direct measurement of performance: a new era in antimicrobial stewardship	for decades, the performance of antimicrobial stewardship programs (asps) has been measured by incidence rates of hospital-onset clostridioides difficile and other infections due to multidrug-resistant bacteria. however, these represent indirect and nonspecific asp metrics. they are often confounded by factors beyond an asp's control, such as changes in diagnostic testing methods or algorithms an…	10.3390/antibiotics8030127	Excluded due to duplication
G. Al-Hashem, Vincent O.Albert, M. John	2021	antimicrobial resistance of serial isolates of acinetobacter baumannii colonizing the rectum of adult intensive care unit patients in a teaching hospital in kuwait	objectives: outbreak and endemic isolates of acinetobacter baumannii are known to be polyclonal. in an ongoing study, we hypothesized that the patient gut was the source of the polyclonality where genetic exchanges take place. to test the hypothesis, we collected 270 serial rectal isolates from 32 adult intensive care unit patients over 16 months and investigated their drug resistance profiles. m…	10.1089/mdr.2020.0106	Inclouded
Z. S. Al-Hashimy, Barbara R.Al-Yaqoobi, MubarakKhamis, FaryalAl Mawali, Ghalib ZahranAl Maashani, Aisha MahadAl Hadhrami, Yaqoob SaidAl Alawi, Said SalimAl Mamari, Mohammed SaidLattyak, William J.Lattyak, Elizabeth A.Aldiab, MotasemGould, IanLopez-Lozano, Jose-MariaAldeyab, Mamoon A.	2022	identifying targets for antibiotic use for the management of carbapenem-resistant acinetobacter baumannii (crab) in hospitals-a multi-centre nonlinear time-series study	solutions are needed to inform antimicrobial stewardship (ams) regarding balancing the access to effective antimicrobials with the need to control antimicrobial resistance. theoretical and mathematical models suggest a non-linear relationship between antibiotic use and resistance, indicating the existence of thresholds of antibiotic use beyond which resistance would be triggered. it is anticipate…	10.3390/antibiotics11060775	Excluded due to duplication
L. Al-Hassan, AndresLopes, Bruno S.El Mahallawy, HadirAmyes, Sebastian G. B.	2015	variations in is6 promoters alter the expression of carbapenem resistance in related strains of acinetobacter baumannii	the aim of this work was to investigate the role of the is6 family of insertion sequences present upstream of bla(oxa-58) in two clonally related carbapenem-resistant acinetobacter baumannii isolates obtained from paediatric cancer patients in egypt. to determine their relatedness, the isolates were typed by pulsed-field gel electrophoresis (pfge), and the intrinsic bla(oxa-51-like) gene was ampl…	10.1016/j.jgar.2014.10.003	Exclouded due to (Lacks necessary data)
L. Al-Hassan, Mai M.El-Mahalla, Hadir	2019	multiple sequence types responsible for healthcare-associated acinetobacter baumannii dissemination in a single centre in egypt	background acinetobacter baumannii is an increasingly worrying organism in the healthcare setting, due to its multidrug resistance and persistence. prolonged hospitalisation, immunocompromised patients and excessive antibiotic exposure all contribute to increasing the risk of a. baumannii infections, which makes cancer patients a significant risk group. this study aims to investigate the dissemin…	10.1186/s12879-019-4433-1	Inclouded
L. Al-Hassan, HanaOsman, EinasAli, SaraElhag, KamalCantillon, DaireWille, JuliaSeifert, HaraldHiggins, Paul G.	2021	molecular epidemiology of carbapenem-resistant acinetobacter baumannii from khartoum state, sudan	carbapenem resistant acinetobacter baumannii (crab) is an important global pathogen contributing to increased morbidity and mortality in hospitalized patients, due to limited alternative treatment options. nine international clonal (ic) lineages have been identified in many countries worldwide, however, data still lacks from some parts of the world, particularly in africa. we hereby present the m…	10.3389/fmicb.2021.628736	Inclouded
L. E. M. Al-Hassan, H.Lopes, B.Amyes, S.	2012	identification of is1006 interrupting an isaba3 upstream of blaoxa-58 in acinetobacter baumannii from a cancer patient in egypt	objectives: a. baumannii is an important opportunistic infection that is commonly found in hospitals, particularly intensive care units. class d carbapenamase blaoxa-58 is increasingly identified in a. baumannii as plasmid-mediated and is believed to confer carbapenem resistance when associated with insertion sequences (is) upstream. we hereby report a carbapenem-sensitive a. baumannii strain iso…	10.1111/j.1469-0691.2012.03802.x	Exclouded due to (Lacks necessary data)
L. E. M. Al-Hassan, H.Amyes, S. G. B.	2013	first report of bla(per-3) in acinetobacter baumannii		10.1016/j.ijantimicag.2012.09.010	Excluded due to duplication
L. E. M. Al-Hassan, H.Amyes, S. G. B.	2013	diversity in acinetobacter baumannii isolates from paediatric cancer patients in egypt	acinetobacter baumannii is an important nosocomial pathogen, commonly causing infections in immunocompromised patients. it is increasingly reported as a multidrug-resistant organism, which is alarming because of its capability to resist all available classes of antibiotics including carbapenems. the aim of this study was to examine the genetic and epidemiological diversity of a.baumannii isolates…	10.1111/1469-0691.12143	Excluded due to duplication
L. L. A.-M. Al-Hassan, Lamiaa A.	2020	molecular characterisation of an acinetobacter baumannii outbreak	background: acinetobacter baumannii are problematic hospital pathogens, and the increased incidence of multi drug resistance has significantly limited treatment options. the global epidemiology is not fully characterised due to large data gaps from low- and middle-income countries. this study characterised the molecular epidemiology of an a.baumanniii outbreak in egypt. methods: fifty-four a.baum…	10.1016/j.infpip.2020.100040	Inclouded
R. A. J. Al-Hindawi, E. M.	2017	detection of metallo β-lactamase class among carbapenem resistant acinetobacter baumannii (crab) isolates in hilla / iraq	during the period between april 2016 and january 2017, a total of 1100 clinical specimens (burns, wounds, throat, urine, blood) were collected from two hospitals in babylon province al-hillah teaching hospital and medical city of mirjan hospital. all specimens were cultured and 17 acinetobacter baumannii isolates were obtained from clinical specimens in a percentage of (1.5%) distributed in burn …		Excluded due to duplication
R. A. J. Al-Hindawi, E. M.	2018	detection of ampc gene and some oxa β-lactamase class among carbapenem resistant acinetobacter baumannii (crab) isolates in hilla, iraq	during the period between april 2016 and january 2017, a total of 1100 clinical specimens (burns, wounds, throat, urine, blood) were collected from two hospitals in babylon province al-hillah teaching hospital and medical city of mirjan hospital. all specimens were cultured and 17 acinetobacter baumannii isolates were obtained from clinical specimens in a percentage of (1.5%) distributed in burn …	10.5958/0974-360x.2018.00147.6	Inclouded
L. A. Al-Madboly	2022	a novel triple combination to combat serious infections with carbapenem-resistant acinetobacter baumannii in a mouse pneumonia model	combination therapy provides a perspective to threat multidrug-resistant (mdr) strains. the present study sheds light on a novel and effective triple combination against carbapenem-resistant a. baumannii. the ongoing crisis of antimicrobial resistance demands novel combinations between antimicrobials and nonantimicrobials to manage infections caused by highly resistant pathogens. this study aimed…	10.1128/spectrum.02710-21	Excluded due to duplication
F. Al-Marzooq, AkelaTariq, SaeedDaoud, LanaCollyns, Timothy	2022	discerning the role of polymyxin b nonapeptide in restoring the antibacterial activity of azithromycin against antibiotic-resistant escherichia coli	antimicrobial resistance is a global public health threat. antibiotic development pipeline has few new drugs; therefore, using antibiotic adjuvants has been envisioned as a successful method to preserve existing medications to fight multidrug-resistant (mdr) pathogens. in this study, we investigated the synergistic effect of a polymyxin derivative known as polymyxin b nonapeptide (pmbn) with azit…	10.3389/fmicb.2022.998671	Excluded due to duplication
H. H. Al-Mousa, Abeer AlyDaniel Rosenthal, VictorSalama, Mona FodaAly, Nasser YehiaNoweir, Mohammad El-DossokyRebello, Flavie MariaNarciso, Dennis MalungcotSayed, Amani FouadKurian, AnuGeorge, Sneha MaryMohamed, Amna MostafaRamapurath, Ruby JoseVarghese, Suga Thomas	2016	device-associated infection rates, bacterial resistance, length of stay, and mortality in kuwait: international nosocomial infection consortium findings	background: to report the results of the international infection control consortium (inicc) study conducted in kuwait from november 2013-march 2015. methods: a device-associated health care-acquired infection (da-hai) prospective surveillance study in 7 adult, pediatric, and neonatal intensive care units (icus) using the u.s. centers for disease control and prevention's (cdc's) national healthcar…	10.1016/j.ajic.2015.10.031	Excluded due to duplication
M. N. A. A.-E. Al-Muaala, S. Y. A.Al-Kraety, A. A. I.Al-Muhanna, G. S.	2022	molecular detection of clumping factor a gene and antibiotic susceptibility evaluation of staphylococcus aureus isolated from urinary tract infections	the present study aimed to isolate and diagnose staphylococcus aureus (s. aureus) from clinical specimens of patients infected with urinary tract infections and evaluate the bacteria’s resistance to antimicrobial agents. additionally, it attempted to study the existence of the clumping factor a (clfa) gene. this study took place in najaf province, iraq, from december 2020 to april 2021 and includ…	10.22092/ari.2022.357153.1985	Excluded due to duplication
H. M. E. Al-Mutairi, O.Almutairi, A.Al-Dossary, S. M.Alshammasi, R. S.Al-Dossari, D. S.Ali, S.	2021	skin and soft tissue infections in hospitalized cancer patients	objectives: to assess the clinical and epidemiological characteristics of hospitalized cancer patients with skin and soft-tissue infections (sstis). methods: an observational retrospective study was conducted between march 2016 and december 2020 at the oncology department of king saudi medical city, riyadh, saudi arabia. patients with complicated and uncomplicated sstis were included. results: a …	10.15537/smj.2021.42.12.20210624	Exclouded due to (Lacks necessary data)
S. Al-Obeid, LinaAl-Agamy, MohammadAl-Omari, AwadShibl, Atef	2015	epidemiology of extensive drug resistant acinetobacter baumannii (xdrab) at security forces hospital (sfh) in kingdom of saudi arabia (ksa)	objectives: extensively drug-resistant acinetobacter baumannii (xdrab) became a worldwide nosocomial threat. the aim of this study was to assess the epidemiology and to evaluate the prevalence of carbapenem-resistant a. baumannii (crab). we also discuss therapeutic options for the management of their infections. methods: antibiotic susceptibility was determined in 506, 510 and 936 duplicate isola…	10.1179/1973947815y.0000000019	Excluded due to duplication
M. Al-Orphaly, Hamad AbdelEltayeb, Faiha KamaleldinAl-Hail, HissaSamuel, Bincy GladsonSultan, Ali A.Skariah, Sini	2021	epidemiology of multidrug-resistant pseudomonas aeruginosa in the middle east and north africa region	over the last decades, there has been a dramatic global increase in multidrug-resistant (mdr) pathogens particularly among gram-negative bacteria (gnb). pseudomonas aeruginosa is responsible for various health care-associated infections, while mdr p. aeruginosa causes significant morbidity and mortality. middle east and north africa (mena) represent an unexplored geographical region for the study…	10.1128/msphere.00202-21	Excluded due to duplication
F. E. B. Al-Otaibi, Elham E.Badr, MonaAlrabiaa, Abdulkarim A.	2016	prevalence and risk factors of gram-negative bacilli causing blood stream infection in patients with malignancy	objectives: to evaluate the epidemiology, risk factors, and antibiotic resistance of gram negative bacteria (gnb) in patients with hematologic or solid organ malignancies. methods: this is a retrospective study of 61 episodes of gnb bacteremia occurring in 56 patients with malignancy admitted to the oncology units in king khalid university hospital, riyadh. kingdom of saudi arabia during the peri…	10.15537/smj.2016.9.14211	Inclouded
M. T. S. J. Al-Ouqaili, A. S.Badawy, A. S.	2018	identification of an oprd and blaimp gene-mediated carbapenem resistance in acinetobacter baumannii and pseudomonas aeruginosa among patients with wound infections in iraq	objectives and background: the presence of acinetobacter baumannii and pseudomonas aeruginosa as nosocomial pathogens in, especially, debilitated patients inside intensive care units creates the risk of multidrug-resistant infections. the study aimed for the molecular analysis for non-enzymatic mechanisms of antibiotic resistance “outer membrane protein (omp) (oprd gene)” and the blaimp gene enco…		Inclouded
M. M. Z. Al-Shamiri, S.Mi, P.Liu, Y.Xun, M.Yang, E.Ai, L.Han, L.Chen, Y.	2021	phenotypic and genotypic characteristics of acinetobacter baumannii enrolled in the relationship among antibiotic resistance, biofilm formation and motility	acinetobacter baumannii is an important pathogen in clinical. the factors of biofilm formation, antibiotic resistance and motility contribute great to a. baumannii in persisting in stressed environment, and further leads to nosocomial infections. 70 a. baumannii clinical isolates were investigated for their clinical characteristics of infection. among the tested strains, 54 (77.1%) isolates were …	10.1016/j.micpath.2021.104922	Exclouded due to (Lacks necessary data)
S. A. A.-M. Al-Sheboul, Salam Z.Shboul, YaseminAtawneh, FarahSharie, Ahmed H.Nimri, Laila F.	2022	molecular characterization of carbapenem-resistant acinetobacter baumannii isolated from intensive care unit patients in jordanian hospitals	acinetobacter baumannii is a common cause of healthcare-associated infections (hai) worldwide, mostly occurring in intensive care units (icus). extended-spectrum beta lactamases (esbl)-positive a. baumannii strains have emerged as highly resistant to most currently used antimicrobial agents, including carbapenems. the most common mechanism for carbapenem resistance in this species is beta-lactama…	10.3390/antibiotics11070835	Excluded due to duplication
A. J. M. Al-Shemmary, H. A.Al-Mashhadi, A. R.Jaber, A. H.Shaker, Z. B.	2022	biosynthesis of selenium nanoparticles using probiotic bacillus clausii and their antibacterial efficacy against multidrug-resistant bacteria (mdr)	in the current study, nontoxic selenium nanoparticles were produced extracellularly utilizing probiotic bacillus clausii bacteria, and their antibacterial efficacy against multidrug-resistant bacteria was evaluated.initially, the biosynthesis of senps was indicated by the transformation of the reaction mixture from yellow to dark red. uv-visible spectrophotometry was used to characterize biosynth…	10.47750/pnr.2022.13.s07.142	Excluded due to duplication
A. A. Al-Sultan	2014	diabetic patients are threatened by "superbugs" acinetobacter baumannii in saudi arabia hospitals		10.1016/j.ijid.2014.03.1144	Excluded due to duplication
A. A. Al-Sultan	2021	prevalence of high-risk antibiotic resistant acinetobacter baumannii in the holy cities of makkah and al-madinah	background: acinetobacter baumannii strains resistant to carbapenems are a global public health problem. objectives: the aim of the present study is to evaluate the prevalence of genetic fingerprints associated with metallo β-lactamases in a. baumannii in addition to the clonal diversity of a. baumannii in makkah and al-madinah regions of saudi arabia, which receive a high number of international…	10.2174/1874285802115010145	Inclouded
A. A. E. Al-Sultan, Benjamin A.Aboulmagd, ElsayedAl-Qahtani, Ahmed A.Bohol, Marie Fe F.Al-Ahdal, Mohammed N.Opazo, Andres F.Amyes, Sebastian G. B.	2015	dissemination of multiple carbapenem-resistant clones of acinetobacter baumannii in the eastern district of saudi arabia	it has previously been shown that carbapenem-resistant acinetobacter baumannii are frequently detected in saudi arabia. the present study aimed to identify the epidemiology and distribution of antibiotic resistance determinants in these bacteria. a total of 83 a. baumannii isolates were typed by pulsed-field gel electrophoresis (pfge), and screened by pcr for carbapenemase genes and insertion seq…	10.3389/fmicb.2015.00634	Excluded due to duplication
N. A.-H. Al-Sweih, M.Joshi, R.Rotimi, V.	2011	prevalence of carbapenem-resistant acinetobacter baumannii isolated from symptomatic patients in two hospitals in kuwait	objectives: this study was conducted to evaluate the antimicrobial susceptibility of acinetobacter baumannii isolated from patients in two major teaching hospitals in kuwait and to investigate the mechanism of carbapenem resistance and their clonal relatedness. materials and methods: consecutive clinical isolates of a. baumannii were obtained from mubarak hospital (36 isolates) and al-adan hospit…	10.1111/j.1469-0691.2011.03558.x	Exclouded due to (Lacks necessary data)
N. A. A.-H. Al-Sweih, M. A.Rotimi, V. O.	2011	emergence of tigecycline and colistin resistance in acinetobacter species isolated from patients in kuwait hospitals	the development of resistance is. a compelling reason for reviewing administration of antibiotics. recently, most acinetobacter infections are caused by multidrug-resistant (mdr) strains which have necessitated the use of tigecycline or colistin. this study was undertaken to determine the susceptibility of acinetobacter spp. to these and other drugs. a total of 250 acinetobacter isolates were col…	10.1179/joc.2011.23.1.13	Excluded due to duplication
N. A. A.-H. Al-Sweih, M.Rotimi, V. O.	2012	three distinct clones of carbapenem-resistant acinetobacter baumannii with high diversity of carbapenemases isolated from patients in two hospitals in kuwait	objectives: this study was undertaken to investigate the clonal relatedness of multidrug-resistant (mdr) acinetobacter baumannii isolates collected from patients in two teaching hospitals in kuwait. materials and methods: clinically significant consecutive isolates of a. baumannii obtained from patients in the mubarak (36) and adan (58) hospitals over a period of 6 months were studied. these isol…	10.1016/j.jiph.2011.11.004	Inclouded
M. Al-Tamimi, HadeelAlkhawaldeh, MohamdAlazzam, AbdullahRamadan, HassanAltalalwah, MajdAlma'aitah, AhmadAl Balawi, Dua'aShalabi, SharifAbu-Raideh, JumanaKhasawneh, Ashraf I.Alhaj, FarahHijawi, Kamal	2022	multidrug-resistant acinetobacter baumannii in jordan	background: acinetobacter baumannii is a common cause of multi-drug (mdr)-resistant infections worldwide. the epidemiological and molecular characteristics of mdr-a. baumannii in jordan is not known. methods: a. baumannii isolates were collected from 2010 to 2020 from three tertiary hospitals in jordan. demographic and clinical data, isolates information, antibiotic susceptibility patterns, pheno…	10.3390/microorganisms10050849	Inclouded
J. A. M. Al-Tawfiq, Thangiah X.	2007	prevalence of antimicrobial resistance in acinetobacter calcoaceticus-baumannii complex in a saudi arabian hospital	during the period from 1998 through 2004, a total of 476 isolates of acinetobacter calcoaceticus-baumannii complex were recovered. the organism showed high rates of resistance to ampicillin (86% of isolates), cefoxitin (89%), and nitrofurantoin (89%). the rate of resistance to imipenem was 3%; to ticarcillin-clavulanic acid, 16.5%; to gentamicin, 26%; and to ceftazidime, 38%. multidrug resistance…	10.1086/518842	Exclouded due to (Lacks necessary data)
M. Al-Yaqoubi, Kamal	2008	susceptibilities of common bacterial isolates from oman to old and new antibiotics	objectives: the purpose of this study is to compare the antimicrobial activity of linezolid and tigecycline with other commonly used antibiotics against a variety of clinical isolates at royal hospital, muscat. methods: clinically-significant bacterial isolates in royal hospital during the period from 1st of march to 30th of june 2007 were collected, stored and finally tested to determine their s…		Inclouded
S. M. A.-T. Al–Dahlaki, H. R. R.	2021	gene expression of hcp gene in carbapenems resistance in acinetobacter baumannii	twenty isolates (9.7%) of acinetobacter baumannii were obtained from (207) clinical specimens, including (wounds -burns -sputum- blood) from both male and female, different ages, diverse local regions. all the isolates were multidrug resistance against 13 antibiotics from different groups and according to the susceptibility test, the isolates differentiation in two categories, fifteen (75%) mdr i…		Exclouded due to (Lacks necessary data)
Y. A. J. Alabdali	2022	antibiotic resistance and carriage class i integron in clinical isolates of acinetobacter baumannii from al muthanna, iraq	the goal of this work was to systematically characterize and detect class 1, 2, and 3 integrons with many antibiotic resistance a. baumannii strains collected from a clinical environment in iraq's al-muthanna hospitals. in this investigation, 24 non-replicated clinical strains of a. baumannii were evaluated using chrome agar as a selective medium and pcr of the rplb gene. the clonal relatedness o…	10.1038/s41429-022-00569-9	Excluded due to duplication
N. Alaei, MasoudBahador, Abbas	2016	antimicrobial resistance profiles and genetic elements involved in carbapenem resistance in acinetobacter baumannii isolates from a referral hospital in southern iran	in this study, antimicrobial resistance patterns, carbapenemase production, carbapenem-hydrolysing class d oxa-type beta-lactamase (chdl)-encoding genes and isaba insertion elements were characterised in acinetobacter baumannii isolates from southern iran. a total of 85 a. baumannii isolates from patients in a tertiary care hospital were isolated. antibiotic susceptibility profiles to 14 antimicr…	10.1016/j.jgar.2015.12.005	Excluded due to duplication
M. Alagesan, RamPanchatcharam, Senthur NambiDorairajan, SureshkumarMandayam Ananth, ThirunarayanVenkatasubramanian, Ramasubramanian	2015	a decade of change in susceptibility patterns of gram-negative blood culture isolates: a single center study	background: gram-negative bacteremia is one of the leading causes of mortality and morbidity in indian hospitals. we hereby describe changing trends in gram-negative isolates from blood cultures from a single center over a ten-year period. methods: antibiotic susceptibility patterns were collected for a total of 4128 non-repetitive blood culture isolates from 2003 to 2013. we analyzed clinically …	10.11599/germs.2015.1073	Excluded due to duplication
W. Q. A. Alali, WadhaDhar, Rita	2021	prevalence of antimicrobial resistance in gram-negative clinical isolates from a major secondary hospital in kuwait: a retrospective descriptive study	introduction: building an antimicrobial resistance (amr) surveillance system in a country requires analysis of available data on amr in clinical isolates. this study's objective was to determine the amr prevalence of gram-negative bacterial (gnb) isolates cultured from clinical specimens at a major general hospital in kuwait. methods: a retrospective descriptive study was conducted on amr profile…	10.18683/germs.2021.1285	Exclouded due to (Lacks necessary data)
M. Alam, Muhammad HidayatKhan, IahtashamKhurshid, MohsinAslam, Bilal	2022	multilocus sequence typing of carbapenem-resistant acinetobacter baumannii isolates harboring bla(oxa-23) and bla(imp) in cattle from punjab, pakistan	acinetobacter baumannii is a notorious bacterial pathogen that can cause an array of nosocomial infections in clinical settings. however, the data from the veterinary settings is limited and especially in pakistan, no such study is conducted so far. to investigate the prevalence, antimicrobial resistance, and distribution of specific sequence types of a. baumannii in cattle, a total of 1,960 samp…	10.1089/mdr.2022.0083	Excluded due to duplication
A. Alamri, Mohamed E.Abid, MuhammadAlwahhabi, Abdulrahman M.Alqahtani, Khalid M.Alqarni, Mohammed S.Abomughaid, Mosleh	2018	trend analysis of bacterial uropathogens and their susceptibility pattern: a 4-year (2013-2016) study from aseer region, saudi arabia	purpose: to analyze the prevalence and resistance rates of bacterial agents causing urinary tract infections (utis) in aseer, saudi arabia (2013-2016). patients and methods: this was a 4-year (2013-2016) retrospective study undertaken in aseer central hospital, saudi arabia. a total of 49,779 urine and other ut specimens obtained from patients suspected of having a uti were analyzed. urine specim…	10.4103/ua.ua_68_17	Inclouded
A. M. A. AlAmri, Ameerah M.Sebastian, TunnyAlNimr, Amani	2020	molecular surveillance of multidrug-resistant acinetobacter baumannii	acinetobacter baumannii, a bacterial strain which demonstrates an elevated wide range multidrug resistance to commonly prescribed antibiotics, has been linked to recent major global outbreaks, raising a major clinical concern. its reduced antibiotic susceptibility is closely related to the acquisition of a potent carbapenemase and/or intrinsic gene "over expression" through insertion sequences. h…	10.1007/s00284-019-01836-z	Exclouded due to (Lacks necessary data)
B. A. B.-I. Alanis-Garza, PaolaWaksman de Torres, NoemiSalazar-Aranda, RicardoMendoza-Olazaran, SorayaPerez-Lopez, Luis A.Flores-Trevino, SamanthaGarza-Gonzalez, Elvira	2018	antimicrobial activity of essential oils-derived volatile compounds against several nosocomial pathogens including representative multidrug-resistant a. baumannii clinical isolates	the aim was to evaluate the antimicrobial activity of essential oils-derived volatile compounds against nosocomial pathogens, including representative multidrug-resistant (mdr) acinetobacter baumannii clinical isolates. minimum inhibitory dose (mid) values for the compounds were determined by the gaseous contact assay. a. baumannii representative clones were selected by pulsed-field gel electroph…	10.1080/10412905.2018.1483269	Excluded due to duplication
M. Y. Alasmary	2021	antimicrobial resistance patterns and esbl of uropathogens isolated from adult females in najran region of saudi arabia	background: to explore the prevalence of urinary tract infections (utis) among female patients in the najran region of saudi arabia and determine their antimicrobial resistance pattern. methods: this study was conducted on 136 urine samples collected from outpatient departments (opds) of the different government hospitals in the najran region of saudi arabia. over one year, the results of suscept…	10.3390/clinpract11030080	Exclouded due to (Lacks necessary data)
A. G. Alattraqchi, Farahiyah MohdRahman, Nor Iza A.Ismail, SalwaniCleary, David W.Clarke, Stuart C.Yeo, Chew Chieng	2021	complete genome sequencing of acinetobacter baumannii ac1633 and acinetobacter nosocomialis ac1530 unveils a large multidrug-resistant plasmid encoding the ndm-1 and oxa-58 carbapenemases	carbapenem-resistant acinetobacter spp. are considered priority drug-resistant human-pathogenic bacteria. the genomes of two carbapenem-resistant acinetobacter spp. clinical isolates obtained from the same tertiary hospital in terengganu, malaysia, namely, a. baumannii ac1633 and a. nosocomialis ac1530, were sequenced. both isolates were found to harbor the carbapenemase genes blandm-1 and blaoxa…	10.1128/msphere.01076-20	Excluded due to duplication
A. G. R. Alattraqchi, N. I. A.Ismail, S.Cleary, D. W.Clarke, S.Yeo, C. C.	2020	multidrug-resistant acinetobacter baumannii ac1633 encodes the ndm-1 and oxa-58 carbapenemase genes on a large, potentially transmissible plasmid		10.1016/j.ijid.2020.09.176	Exclouded due to (Lacks necessary data)
A. G. R. Alattraqchi, N. I. A.Ismail, S.Cleary, D. W.Clarke, S.Yeo, C. C.	2020	whole genome sequencing of acinetobacter baumannii hospital isolates from terengganu, malaysia: prevalence of the gc2 st195 clone in 2011-2012		10.1016/j.ijid.2020.09.123	Excluded due to duplication
M. Alavi-Moghadam, MirmohammadMokhtari, MajidKouchek, MehranGoharani, RezaSistanzad, MohammadSafari, SaeedSolouki, Mehrdad	2014	incidence of imipenem-resistant acinetobacter baumannii in a general intensive care unit (icu)			Exclouded due to (Lacks necessary data)
M. D. Alavi-Moghaddam, M.Javadi, A.Saki, B.Karami-Zarandi, M.Khoshnood, S.	2020	molecular detection of oxacillinase genes and typing of clinical isolates of acinetobacter baumannii in tehran, iran	objective: to determine patterns of antimicrobial resistance, analyze the prevalence of oxacillinase and molecular typing of strains of acinetobacter baumannii (a. baumannii). methods: a total of 121 strains of a. baumannii were obtained from patients admitted to imam hossein and imam khomeini hospitals, tehran, iran, from january 2016 to november 2018. antimicrobial susceptibility testing was pe…	10.4103/2221-6189.274016	Inclouded
A. A. A. H. Alawami, HouwaydaHamied, Mohammed I. K.Chouchani, ChedlyEl Salabi, Allaaeddin A.	2022	letter to the editor: new treatment options of blood stream infections caused by multidrug-resistant acinetobacter baumannii in some libyan patients		10.1089/mdr.2020.0493	Excluded due to duplication
A. S. M. H. Alberte Castiñeiras, ÁRodríguez Barbero, M. J.Alberte Pérez, C.Pérez Pascual, P.	2011	antibacterial activity in a tertiary hospital from 2000 to 2005	knowledge of the antibiotic resistance in a specific healthcare area is essential for suitable application of the antibiotic policy, which can be understood as the use of recommendations for the application and consumption of antimicrobial agents, as well as for education and continual surveillance to achieve the most effective, rational and least expensive antibiotic therapy possible.we performe…	10.1016/j.gmb.2011.02.001	Excluded due to duplication
J. L. Alberto Cortes, AuraMaria Montanez, AnitaBuitrago, GiancarloSebastian Castillo, JuanGuzman, LucyGrebo,	2013	frequency of microorganisms isolated in patients with bacteremia in intensive care units in colombia and their resistance profiles	objective: the aim of this study was to describe the most frequently found bacterial microorganisms in bloodstream isolates taken from patients in intensive care units in colombia and their resistance profiles. methods: this was a multicentre descriptive observational study that was carried out between january 2001 and june 2008 with laboratory data from 33 participating hospitals in a surveillan…	10.1016/j.bjid.2012.10.022	Excluded due to duplication
F. C. A. Alberto, Cabello M.Chrystal, Juliet L.Priscilla, Prado D.Luis, Bavestrello F.Comite Consultivo, Antimicrobianos	2008	intravenous antimicrobial use among different hospital in chile during 2005	intravenous antimicrobial consumption has not been evaluated previously in chile. in order to know this consumption (in ddd per 100 bed days), associated factors and antimicrobial control systems across the country, a questionnaire was sent to evaluate these features during 2005, a total of 29 public hospitals and private clinics answered this poll, 20 belonging to the public health system (69%).…	10.4067/s0716-10182008000600001	Excluded due to duplication
I. S. Albichr, AhalieyahDodemont, MagaliHallin, MarieVerroken, AlexiaRodriguez-Villalobos, Hector	2020	evaluation of the automated bd phoenix cpo detect test for detection and classification of carbapenemases in gram negatives	we evaluated the performance of the automated bd phoenix cpo detect test (bd-cpc) test) for detection and ambler classification of carbapenemases in enterobacteriaceae, p.aeruginosa and a.baumannii complex. a collection of 287 gram-negative clinical isolates, with a reduced susceptibility to at least one carbapenem including 184 carbapenemase-producing organisms (cpo) and 103 non-cpo, was tested.…	10.1016/j.diagmicrobio.2019.114911	Exclouded due to (Lacks necessary data)
B. Albrecht, CanerHuson, Daniel H.	2020	maira- real-time taxonomic and functional analysis of long reads on a laptop	backgroundadvances in mobile sequencing devices and laptop performance make metagenomic sequencing and analysis in the field a technologically feasible prospect. however, metagenomic analysis pipelines are usually designed to run on servers and in the cloud.resultsmaira is a new standalone program for interactive taxonomic and functional analysis of long read metagenomic sequencing data on a lapt…	10.1186/s12859-020-03684-2	Excluded due to duplication
D. G.-V. Alcantar Curiel, C.Jarillo-Quijada, D.Fernandez Vazquez, J.Rivera-Benitez, C.Santos-Preciado, J.	2015	emergence and dissemination of blaoxa-type-producing acinetobacter baumannii multidrug-resistant clones in a tertiary care hospital in mexico			Excluded due to duplication
M. D.-C. Alcantar-Curiel, ManuelJarillo-Quijada, Ma DoloresGayosso-Vazquez, CatalinaFernandez-Vazquez, Jose LuisHernandez-Medel, Maria LuisaZavala-Pineda, ManuelitaMorales-Gil, Miguel AngelHernandez-Guzman, Veronica AlejandraBolanos-Hernandez, Manuel IsmaelGiono-Cerezo, SilviaSantos-Preciado, Jose Ignacio	2023	gram-negative eskape bacteria bloodstream infections in patients during the covid-19 pandemic	bloodstream infections due to bacteria are a highly consequential nosocomial occurrences and the organisms responsible for them are usually multidrug-resistant. the aims of this study were to describe the incidence of bacteremia caused by gram-negative eskape bacilli during the covid-19 pandemic and characterize the clinical and microbiological findings including antimicrobial resistance. a total…	10.7717/peerj.15007	Inclouded
M. D. G.-T. Alcántar-Curiel, L. F.González-Chávez, M. I.Morfín-Otero, R.Gayosso-Vázquez, C.Jarillo-Quijada, M. D.Fernández-Vázquez, J. L.Giono-Cerezo, S.Rodríguez-Noriega, E.Santos-Preciado, J. I.	2014	molecular mechanisms associated with nosocomial carbapenem-resistant acinetobacter baumannii in mexico	background and aims: acinetobacter baumannii is an emerging pathogen worldwide that is most commonly associated with nosocomial infections and multi-drug resistance. in the present study we determined the mechanisms of carbapenem resistance and clonal diversity of a. baumannii nosocomial isolates in hospital civil de guadalajara, mexico. methods: a total of 303 clinical isolates of a. baumannii i…	10.1016/j.arcmed.2014.10.006	Inclouded
M. D. J.-Q. Alcantar-Curiel, M. D.Gayosso-Vazquez, C.Fernandez-Vazquez, J. L.Melchor-Merino, A.Morfin-Otero, R.Rodriguez-Noriega, E.Montoya-Zamora, P.Tinoco, J. C.Rivera-Benitez, C.Ares, M. A.De la Cruz, M. A.Santos-Preciado, J. I.	2014	spread of a carbapenem-resistant acinetobacter baumannii clonal strain carrying blaoxa-72 in mexico			Exclouded due to (Lacks necessary data)
M. D. R.-R. Alcántar-Curiel, R.Jarillo-Quijada, M. D.Gayosso-Vázquez, C.Fernández-Vázquez, J. L.Toledano-Tableros, J. E.Giono-Cerezo, S.Garza-Villafuerte, P.López-Huerta, A.Vences-Vences, D.Morfín-Otero, R.Rodríguez-Noriega, E.López-Álvarez, M. D. R.Espinosa-Sotero, M. D. C.Santos-Preciado, J. I.	2019	carbapenem-resistant acinetobacter baumannii in three tertiary care hospitals in mexico: virulence profiles, innate immune response and clonal dissemination	acinetobacter baumannii is one of the most important nosocomial pathogens distributed worldwide. due to its multidrug-resistance and the propensity for the epidemic spread, the world health organization includes this bacterium as a priority health issue for development of new antibiotics. the aims of this study were to investigate the antimicrobial resistance profile, the clonal relatedness, the …	10.3389/fmicb.2019.02116	Inclouded
A. Aldawsari, KamiliaAl-Zaagi, Ibrahim, Sr.	2020	antimicrobial-resistant bacteria and prescription of antibiotics at a tertiary care hospital in riyadh, saudi arabia	purpose the purpose of the study was to assess the bacterial resistance and annual antibiotic consumption at a tertiary care hospital in riyadh, saudi arabia over a two-year period. methods this retrospective cohort study was conducted at a tertiary care hospital in riyadh, saudi arabia from january 1, 2016, to december 31, 2017. results the results showed that there was no significant difference…	10.7759/cureus.12098	Exclouded due to (Lacks necessary data)
W. K. C. Aldous, Edgie-Mark A.	2010	factors associated with recovery of multidrug-resistant bacteria in a combat support hospital in iraq		10.1086/651302	Excluded due to duplication
J. A. A.-V. Aledo, C.Cortes, J. C.Orengo, J.Villanueva, R. J.	2022	prediction of the prevalence of resistance of acinetobacter baumannii to colistin in the city of valencia (spain) with a new agent-based model	objectives: as a consequence of the increased prevalence of the carbapenem-resistant acinetobacter baumannii, these are classified by the who and cdc as an urgent threat. the objectives: of the study were: 1) to create an agent-based model; 2) to calibrate the model; 3) to predict the prevalence of resistance of acinetobacter baumannii to colistin. methods: using the demographic information of th…	10.1016/j.jval.2021.11.070	Excluded due to duplication
C. Alefelder	2012	outbreak management of carbapenem resistent acinetobacter baumanii-why is an observation of infection control measures so important?	background: carbapenem resistent acinetobacter baumannii has emerged as a increasing thread to critically ill patients in intensive care units. objectives: what can be reasons for further transmission and spread despite the immediate implementation of isolation precautions methods: a descriptive analysis of an outbreak including 13 patients was conducted. the patients medical records, antibiotic …	10.1016/j.ijmm.2012.08.002	Excluded due to duplication
R. Alejandro Marquez-Ortiz, LeanneOlarte, NardaDuarte, CarolinaGarza-Ramos, UlisesSilva-Sanchez, JesusCastro, Betsy E.Sim, Eby M.Beltran, MauricioMoncada, Maria V.Valderrama, AlbertoCastellanos, Jaime E.Charles, Ian G.Vanegas, NatashaEscobar-Perez, JavierPetty, Nicola K.	2017	genomic epidemiology of ndm-1-encoding plasmids in latin american clinical isolates reveals insights into the evolution of multidrug resistance	bacteria that produce the broad-spectrum carbapenem antibiotic new delhi metallo-beta-lactamase (ndm) place a burden on health care systems worldwide, due to the limited treatment options for infections caused by them and the rapid global spread of this antibiotic resistance mechanism. although it is believed that the associated resistance gene bla(ndm-1) originated in acinetobacter spp., the rol…	10.1093/gbe/evx115	Excluded due to duplication
V. S. Aleksic Sabo, E.Mimica-Dukic, N.Orcic, D.Narancic, J.Knezevic, P.	2020	anti-acinetobacter baumannii activity of rumex crispus l. and rumex sanguineus l. extracts	objective: to examine the effect of rumex crispus (r. crispus) and rumex sanguineus (r. sanguineus) plant extracts against isolates of acinetobacter baumannii (a. baumannii) from wounds, including multidrug-resistant strains. methods: six prepared rumex extracts were subjected to liquid chromatography-tandem mass spectrometry. antimicrobial activity of extracts and pure compounds (catechin, querc…	10.4103/2221-1691.280294	Excluded due to duplication
D. T. Alelign, T.Tadesse, D.Tessema, M.Seid, M.Oumer, Y.Aklilu, A.Beyene, K.Bekele, A.Abebe, G.Alemu, M.	2022	bacteriological profiles, antimicrobial susceptibility patterns, and associated factors in patients undergoing orthopedic surgery with suspicion of surgical site infection at arba minch general hospital in southern ethiopia	background: in the thoughts of all orthopedicians, the emergence of drug-resistant and biofilm-forming bacterial infections at orthopedic surgical sites is the most feared problem. thus, this study aimed to determine the bacteriological profiles, antimicrobial susceptibility patterns, and biofilm forming ability of isolates, as well as factors associated with orthopedic surgical site infections (…	10.2147/idr.s367510	Excluded due to duplication
V. G. M. Alexiou, A.Makris, G. C.Peppas, G.Samonis, G.Falagas, M. E.	2012	multi-drug-resistant gram-negative bacterial infection in surgical patients hospitalized in the icu: a cohort study	we sought to identify risk factors for postoperative infections, caused by multi-drug-resistant gram-negative bacteria (mdr-gnb) in surgical patients. this was a retrospective cohort study among patients hospitalized in the intensive care unit (icu) for more than 5 days, following general surgical operations. comparison of patients who developed infection caused by mdr-gnb with the remainder of t…	10.1007/s10096-011-1347-2	Excluded due to duplication
A. Alexopoulou, Larisa E.Papadaki, SotiriaAgiasotelli, DanaiPouriki, SophiaTsiriga, AthanasiaToutouza, Marina G.Dourakis, Spyros P.	2015	increasing frequency of gram-negative multi-drug resistant bacteria and enterococcus faecium in spontaneous bacterial peritonitis and bacteremia in patients with decompensated cirrhosis			Excluded due to duplication
A. V. Alexopoulou, L.Agiasotelli, D.Siranidi, K.Pouriki, S.Tsiriga, A.Toutouza, M.Dourakis, S.	2016	extensively drug resistant bacteria as an independent predictive factor of mortality in spontaneous bacterial peritonitis and spontaneous bacteremia		10.1016/s0168-8278(16)00260-9	Excluded due to duplication
W. A. O. Alfahad, Ali S.	2014	update on colistin in clinical practice	considerable progress has been made in the last decade towards better understanding of the optimal clinical use of colistin. it has become evident that higher intravenous (iv) colistin methanesulfonate (cms) doses are important, probably with the addition of a loading dose in critically ill patients. higher cms doses lead to increased risk of nephrotoxicity, which seems reversible in most cases. …		Excluded due to duplication
S. G. Alfandari, J.Delannoy, P. Y.Georges, H.Boussekey, N.Chiche, A.Meybeck, A.Patoz, P.Blondiaux, N.Senneville, E.Melliez, H.Leroy, O.	2014	management and control of a carbapenem-resistant acinetobacter baumannii outbreak in an intensive care unit	objective. - we had for aim to describe the identification and management of a 14-clonal carbapenem-resistant acinetobacter baumannii (crab) outbreak, following admission of a known crab-infected patient in an icu. methods. - we reviewed the carriers' files and outbreak management procedures. results. - the index patient was admitted with strict isolation precautions. the outbreak started 2 month…	10.1016/j.medmal.2014.03.005	Excluded due to duplication
A. A. E. T. Alfeky, M. M.Ashour, M. S.El-Moghazy, A. N. A.	2022	high prevalence of multi-drug resistant methicillin-resistant staphylococcus aureus in tertiary egyptian hospitals	introduction: methicillin-resistant staphylococcus aureus (mrsa) is an emerging cause of morbidity and mortality worldwide. this work aimed to study the occurrence of multidrug-resistant mrsa (mdr-mrsa) in tertiary egyptian hospitals and determine the antimicrobial susceptibilities and the genetic relatedness of isolates for epidemiological assessment. methodology: a total of 170 s. aureus isolat…	10.3855/jidc.15833	Excluded due to duplication
A. D. F. Alfieri, S.Donatiello, V.Maffei, V.Fittipaldi, C.Fiore, M.Coppolino, F.Sansone, P.Pace, M. C.Passavanti, M. B.	2022	plazomicin against multidrug-resistant bacteria: a scoping review	plazomicin is a next-generation semisynthetic aminoglycoside antibiotic that can be used to treat infections by multi-resistant bacteria. it is effective against many bacteria-producing carbapenemases or other specific hydrolases. this scoping review aims to define the role acquired by plazomicin from its approval by the fda (us food and drug administration) in 2018 to the present day. furthermor…	10.3390/life12121949	Excluded due to duplication
W. A. N. Alfouzan, A. R.Bowker, Karen E.Attwood, M. L. G.Tomaselli, S. G.MacGowan, Alasdair P.	2017	pharmacodynamics of minocycline against acinetobacter baumannii studied in a pharmacokinetic model of infection	minocycline (mno) is an old antibiotic that may have an important role in the treatment of multidrugresistant gram-negative bacterial infections as the burden of such infections increases. in this study, a single-compartment dilutional pharmacokinetic model was used to determine the relationship between mno exposure and antibacterial effect, including the risk of resistance emergence, against str…	10.1016/j.ijantimicag.2017.06.026	Excluded due to duplication
S. B. Alghamdi, I.Bajnaid, E.Aslanpour, Z.Haseeb, A.Hammad, M. A.Shebl, N.	2021	antimicrobial stewardship program implementation in a saudi medical city: an exploratory case study	antimicrobial stewardship programs (asps) in hospitals have long been shown to improve antimicrobials’ use and reduce the rates of antimicrobial resistance. however, their implementation in hospitals, especially in developing countries such as saudi arabia, remains low. one of the main barriers to implementation is the lack of knowledge of how to implement them. this study aims to explore how an …	10.3390/antibiotics10030280	Excluded due to duplication
F. N. Alghoula, A.Addasi, N.Parekh, J. D.Krishnan, M.Kassim, T.Reddy, M.	2018	acinetobacter baumannii as a cause of community acquired pneumonia	introduction: acinetobacter baumannii (ab) is an important cause of ventilator associated pneumonia. however, it can rarely cause community acquired pneumonia which is usually fulminant and life threatening. case description:a 66-year-old gentleman with a pmh significant for dm and homelessness. presented complaining of a cough and hemoptysis of three days. on physical examination; the patient wa…		Excluded due to duplication
M. S. Alhaddad, Afnan KhalifahAlhammar, Lolowah EbraheemAl Rashed, Abdullatif SamiBadger-Emeka, Lorina Ineta	2018	molecular characterization and antibiotic susceptibility pattern of acinetobacter baumannii isolated in intensive care unit patients in al-hassa, kingdom of saudi arabia	background: acinetobacter baumannii, is an emerging nosocomial multidrug resistance pathogen with the rapid spread of clones being reported in health-care settings and hospitals worldwide. carbapenem resistance in this bacterium has been attributed to d oxa beta-lactamases with oxa-51-like beta-lactamase, being present in all a. baumannii isolate. the present study looks into the antibiotics susc…	10.4103/ijabmr.ijabmr_91_17	Inclouded
I. M. R. T. Alhamadani, N. S. S.	2021	molecular investigation of vancomycin and beta-lactam resistance genes among vancomycin resistant/ intermediate staphylococcus aureus isolates	the appearance isolates of vancomycin-resistant/intermediate s. aureus (vrsa/visa), in the community, becomes a big concern in worldwide public health in both developed as well as developing countries. hence, the purpose of the current research aimed to examine the molecular determinants of vrsa and visa isolates among burn wound and utis patients. out of 692 clinical specimens (non-duplicate) we…		Excluded due to duplication
R. Alhamwi, Lutfiye	2022	detection of colistin resistance via four methods in multidrug-resistant gram-negative rods isolated from blood cultures	introduction: the broth microdilution (bmd) method recommended for the detection of colistin resistance is labor-intensive, time-consuming, and difficult to apply in routine laboratories. thus, various methods, such as disk elution, commercial microdilution, and rapid polymyxin-np tests have been developed for the detection of colistin resistance. in this study, a total of 102 multi-resistant gra…	10.3855/jidc.16480	Exclouded due to (Lacks necessary data)
R. Alharbe, AyidhKwon, Dong H.	2017	antibacterial activity of exogenous glutathione and its synergism on antibiotics sensitize carbapenem-associated multidrug resistant clinical isolates of acinetobacter baumannii	a major clinical impact of a. bawnannii is hospital-acquired infections including ventilator-associated pneumonia. the treatment of this pathogen is often difficult due to its innate and acquired resistance to almost all commercially available antibiotics. infections with carbapenem-associated multidrug resistant a. baumannii is the most problematic. glutathione is a tripeptide thiol-antioxidant …	10.1016/j.ijmm.2017.07.009	Excluded due to duplication
A. E. Alharbi, Issam	2015	in vitro effects of tigecycline in combination with other antimicrobials against multidrug-resistant acinetobacter baumannii isolates	acinetobacter is a group of bacteria commonly found in soil and water and prefer to colonize aquatic environments. moreover there are many species of acinetobacter and all can be opportunistic human pathogens, around eighty percent of human infections are caused by a. baumannii. resistance isolates of a. baumannii are very common and have increased dramatically over the last 30 years. most isolat…		Excluded due to duplication
F.-V. Alhashem, Nicolette LeonieAlp, EmineDoganay, Mehmet	2017	treatment of sepsis: what is the antibiotic choice in bacteremia due to carbapenem resistant enterobacteriaceae?	sepsis is one of the major challenges of today. although gram-positive bacteria related infections are more prevalent in hospital setting, the highest mortality rate is associated with gram-negative microorganisms especially enterobacteriaceae. enterobacteriaceae, including escherichia coli, klebsiella spp., proteus spp., enterobacter spp. and serratia spp. resistance to b-lactams in enterobacter…	10.12998/wjcc.v5.i8.324	Excluded due to duplication
A. A. A. Alhifany, Abdullah F.Al-Agamy, Mohamed H.Alkhushaym, NasserAlhomoud, FatenAlhomoud, Farah K.Almangour, Thamer A.	2020	employment of mapping technology in antimicrobial resistance reporting in saudi arabia	although antimicrobial resistance (amr) is a worldwide threat. local amr databases do not exist. unlike other health disasters, developing containment strategies for amr cannot be started without a representative, local, updated amr data. however, geographical information systems (gis) mapping technology is capable of visualizing amr data integrated with geographical regions. due to the absence o…	10.4081/gh.2020.868	Exclouded due to (Lacks necessary data)
A. A. Alhumaidy, R.Eisa, S.Alotaibi, M.Filfilan, S.Alzayer, M.Okdah, L.Doumith, M.Taha, O.Albishri, B.Mulana, A.Al-Shelgani, A.Alghoribi, M.Alzeyadi, Z.	2020	molecular characterization of carbapenemase producing acinetobacter baumannii and pseudomonas aeruginosa from tertiary care hospitals in mecca - saudi arabia	background: multidrug resistance is common among gram-negatives, particularly in nosocomial pseudomonas aeruginosa and acinetobacter baumannii. their ability to rapidly develop resistance against carbapenems is worrisome. here we detect the presence of bacterial carbapenemase utilizing in-house pcr. methodology: isolates 1p.aeruginosa and 8 (from 2 to 9) a.baumannii collected from two hospitals i…	10.1016/j.jiph.2020.01.079	Excluded due to duplication
L. B. M. Alhusseini, H. Z.Hashim, M. S.Jaffar, F. N.Kouhsari, E.	2021	assessment of zinc nanoparticle effect and expression of zinc uptake gene in drug resistance acinetobacter baumannii strain fmhln5	background: drug resistance bacteria pose an increasing threat to public health. antimicrobial agents often lack efficacy toward recently developed drug resistance bacteria. nanoparticles are one of the most effective treatment agents. the aim of this study was to evaluate the expression of zinc uptake regulator gene with zinc nanoparticle stress in drug resistant acinetobacter baumannii strain f…	10.7754/clin.lab.2021.210228	Excluded due to duplication
A. K. Ali, A.Mirza, T.Ahmad, F.	2022	intensification in genetic information and acquisition of resistant genes in genome of acinetobacter baumannii: a pan-genomic analysis	acinetobacter baumannii (a. baumannii) attributes 26% of the mortality rate in hospitalized patients, and the percentage can rise to 46 in patients admitted to icu as it is a major cause of ventilator-associated pneumonia. it has been nominated as the critical priority organism by who for which new therapeutic drugs are urgently required. to understand the genomic identification of different stra…	10.1155/2022/3186343	Excluded due to duplication
A. M. Ali, T.	2019	detection and characterization of carbapenem resistant enterobacteriacea in sohag university hospitals	objectives: to detect the prevalence of carbapenem resistant enterobacteriaceae (cre) species and determine their antimicrobial susceptibility profile using the vitek 2 system and the presence of carbapenemases genes using multiplex pcr. methodology: various clinical samples were collected from 469 patients from sohag university hospitals, cre isolates were identified by conventional methods and …	10.1183/13993003.congress-2019.pa2905	Exclouded due to (Lacks necessary data)
D. M. B. Ali, A.Eldahshan, M.	2021	fimh and csga adhesion genes among acinetobacter spp. isolates and their relation to biofilm formation and antimicrobial resistance pattern	background: acinetobacter spp are important opportunistic pathogens responsible for nosocomial infections. objectives: detection of esβl and carbapenemase, the ability of biofilm formation and their relation to antimicrobial resistance. methodology: a total of 230 clinical samples from patients admitted to menoufia university hospitals were obtained. acinetobacter spp were identified by standard …	10.1186/s13756-021-00974-z0	Exclouded due to (Lacks necessary data)
E. M. A. Ali, Ahmed A.Makeen, Hafiz A.Ezzi, AlhusseinMashragi, Yahia Ali Mohammed	2021	intravenous colistin in the treatment of multidrug-resistant gram-negative organism in tertiary hospital, jazan, ksa	background: it was considered that the resistance of drugs such as carbapenems and cephalosporins against severe or high risk gram-negative bacteria became a tremendous confront. this might be attributed to the little amount of these drugs to be used against the multi-resistant bacteria (mrb). therefore, colistin, fosfomycin, temocillin, and rifampicin are antibiotics that have been used as multi…	10.4103/jfmpc.jfmpc_1148_20	Exclouded due to (Lacks necessary data)
I. A. A. Ali, L. A. S.Abbas, S. A.	2021	molecular detection of biofilm coding genes in extensively drug-resistant acinetobacter baumannii isolated from iraqi patients in diyala	the ability of biofilm formation is an effective way for acinetobacter baumannii survival from stressed conditions. study aimed to determine the prevalence of three clinically-important biofilm coding genes including bap, csua and csue in the extensively drug-resistant acinetobacter baumannii isolated from clinical specimens in some hospitals in diyala using a combination of resistance-phenotypic…		Exclouded due to (Lacks necessary data)
I. R. Ali, Shahbaa Hameed	2021	distribution of two-component qs gene in acinetobacter baumannii	acinetobacter baumannii regulate different group actives and physiological processes through the quorum sensing mechanism. the aim of this study is to detect the existence of quorum sensing genes (lasi, lasr, rhli, and rhlr) in 26 clinical a. baumannii isolates using the polymerase chain reaction (pcr) technique and the interaction of the two processes. isolates were subjected to test their susce…		Inclouded
M. A. Ali, H.	2021	chryseobacterium gleum bacteraemia: first reported cases from qatar	chryseobacterium gleum is a gram-negative aerobic bacillus. it commonly colonizes mechanical devices, causing device-associated infections like central line–associated bloodstream infection and ventilator-associated pneumonia. we describe two cases of c. gleum bacteraemia in patients admitted to our intensive care unit in qatar, one of which resulted in death. long hospital stays and indwelling d…	10.1016/j.nmni.2021.100869	Excluded due to duplication
M. Y. Alikhani, Zahra KarimiMihani, FatemehKalantar, EnayatKarami, PegmanSadeghi, MahnazKhosroshahi, Shiva AhdiFarajnia, Safar	2014	antimicrobial resistance patterns and prevalence of blaper-1 and blaveb-1 genes among esbl-producing pseudomonas aeruginosa isolates in west of iran	background: pseudomonas aeruginosa is a leading cause of nosocomial infections worldwide. resistance of p. aeruginosa strains to the broad-spectrum cephalosporins may be caused by extended-spectrum beta-lactamases (esbls). objectives: the aim of this study was to determine the antimicrobial resistance patterns and prevalence of per-1 and veb-1 type genes among esbl producing strains of p. aerugin…	10.5812/jjm.8888	Excluded due to duplication
M. Y. S. Alikhani, M.Nejad, A. S. M.Bahador, A.Jafari, R.	2015	prevalence of esbl and mbl encoding genes in acinetobacter baumannii strains isolated from patients of intensive care units (icu)			Excluded due to duplication
A.-S. AliMohammadi, NahidHezaveh, Zahra AsgariAbbasi, ElnazShariati, ArefGhaznavi-Rad, Ehsanollah	2023	the significant role of carbapenems-resistant acinetobacter baumannii in mortality rate of patients with covid-19	background: infections caused by acinetobacter baumannii, especially carbapenem-resistant (cr) strains, pose important challenges in patients with covid-19 infection. therefore, in the present study, we investigated co-infection and antimicrobial resistance patterns, as well as the role of a. baumannii in the outcome of patients with covid-19. materials and methods: between february 2019 and janu…	10.1016/j.vacun.2022.10.004	Inclouded
A. Aliramezani, MasoumehHajihasani, AzadeMohammadzadeh, MonaRahbar, Mohammad	2016	clonal relatedness and biofilm formation of oxa-23-producing carbapenem resistant acinetobacter baumannii isolates from hospital environment	carbapenem-resistant acinetobacter baumannii (crab) is a serious threat for hospitalized patients and it can survive for long periods in hospital settings, particularly on inanimate surfaces. the environment occupied by these resistant and resilient isolates may act as a reservoir for cross-colonization and outbreaks. here, we aimed to determine the distribution of crab in the hospital environmen…	10.1016/j.micpath.2016.08.034	Excluded due to duplication
H. C. Alişkan, S.Turunç, T.Demiroğlu, Y. Z.Erdoğan, F.Akin, S.Arslan, H.	2008	[four years of monitoring of antibiotic sensitivity rates of pseudomonas aeruginosa and acinetobacter baumannii strains isolated from patients in intensive care unit and inpatient clinics]	pseudomonas aeruginosa and acinetobacter baumannii which are usually multiply antibiotic resistant, are the most important agents causing infections in intensive care units (icus). the aim of this study was to determine the antibiotic sensitivity patterns of p. aeruginosa and a.baumannii that cause infections in icus and hospital service units and to follow the variation in resistance between the…		Excluded due to duplication
H. Ç. Alişkan, ŞTurunç, T.Demiroǧlu, Y. Z.Erdoǧan, F.Akin, ŞArslan, H.	2008	four years monitorization of antibiotic sensitivity rates of pseudomonas aeruginosa and acinetobacter baumannii strains isolated from patients in intensive care unit and inpatient clinics	pseudomonas aeruginosa and acinetobacter baumannii which are usually multiply antibiotic resistant, are the most important agents causing infections in intensive care units (icus). the aim of this study was to determine the antibiotic sensitivity patterns of p.aeruginosa and abaumannii that cause infections in icus and hospital service units and to follow the variation in resistance between the y…		Exclouded due to (Lacks necessary data)
S. Alizadeh, PanizFarahmandian, NavidAhovan, Zahra AliakbarHashemi, AliMajidi, MohammadAzadbakht, AbdolnaserDarestanifarahani, MahsaSepehr, Koushan SinehKundu, Subhas C.Gholipourmalekabadi, Mazaher	2023	synergetic dual antibiotics-loaded chitosan/poly (vinyl alcohol) nanofibers with sustained antibacterial delivery for treatment of xdr bacteria-infected wounds	resistance of bacterial pathogens to conventional antibiotics has remained a significant challenge in managing post-wound infections, especially in developing countries. here, a nanofibrous chitosan/poly (vinyl alcohol) (cs/ pva) mat was designed for controlled delivery of three different concentrations of two antibiotics (colistin/ meropenem ratio of 32/64 mu g/ml (ab1), 64/128 mu g/ml (ab2), an…	10.1016/j.ijbiomac.2022.11.288	Exclouded due to (Lacks necessary data)
N. Alizadej, Mohammad AhangarzadehKafil, Hossein SamadiBarhaghi, Mohammad Hossein SoroushMemar, Mohammad YousefMilani, MortezaHasani, AlkaGhotaslou, Reza	2018	detection of carbapenem-resistant enterobacteriaceae by chromogenic screening media	enterobacteriaceae are a part of the human intestinal flora easily spread by hand carriage, water and food. treatment of infections due to enterobacteriaceae is difficult mainly in countries with a low socioeconomic state. carbapenems are considered as a last-resort antibiotic for the treatment of infections due to multidrug-resistant enterobacteriaceae. carbapenem-resistant enterobacteriaceae (c…	10.1016/j.mimet.2018.09.001	Exclouded due to (Lacks necessary data)
R. Aljindan, HudaAlomar, AmerAbdalhamid, Baha	2015	prevalence of digestive tract colonization of carbapenem-resistant acinetobacter baumannii in hospitals in saudi arabia	carbapenem-resistant acinetobacter baumannii is a major health problem worldwide, especially in intensive care units (icus). this study aimed to detect the prevalence of a. baumannii colonization of the gastrointestinal tract of patients admitted to the icu in two hospitals in saudi arabia. in addition, it aimed to characterize the molecular mechanisms of carbapenem resistance in these isolates. …	10.1099/jmm.0.000033	Excluded due to duplication
R. Aljindan, Nasreldin	2018	genetic relationship of multi-resistant acinetobacter baumannii isolates in kingdom of saudi arabia	in the last two decades, there has been a remarkable rise in the instances of nosocomial infections associated with antibiotic-resistant acinetobacter baumannii. the aimed of this study to determine the antibiotic resistance patterns and genetic relationship among isolates of carbapenem-resistant a. baumannii (crab) isolated from the clinical specimens of various inpatients. a total of sixty clin…	10.22207/jpam.12.4.31	Inclouded
S. Alka, R.Sharma, M.	2023	insights of antimicrobial resistant acinetobacter baumannii and its role in biofilm formation causing pathogenicity	acinetobacter which grow in a moist environment aerobic, gram negative, non-fermenting, non-fastidious, non-motile, catalase-positive, and oxidase negative coccobacilli. antimicrobial resistance has significantly increased among acinetobacter species. resistance to ≽3 categories of antimicrobials or carbapenem resistance are two of the most prevalent definitions of multidrug resistance. a. bauman…		Excluded due to duplication
N. M. E. S. Z. Alkasaby, M.	2017	molecular study of acinetobacter baumannii isolates for metallo-β-lactamases and extended-spectrum-β-lactamases genes in intensive care unit, mansoura university hospital, egypt	acinetobacter baumannii (a. baumannii) has been known as a causative pathogen of hospital acquired infections. the aim of this study is to examine the presence of a. baumannii among clinical isolates from intensive care unit (icu) in mansoura university hospital (muh), its antibiotic resistance pattern, and prevalence of antibiotic resistance genes metallo-β-lactamases (mbls) and extended-spectru…	10.1155/2017/3925868	Excluded due to duplication
S. O. Allend, Marcelle Oliveirada Cunha, Kamila FurtadoFarias de Albernaz, Deborah Trotada Silva, Mirian ElertIshikame, Rodrigo YudiPanagio, Luciano AparecidoNakazaro, GersonReis, Guilherme FonsecaPereira, Daniela BrayerHartwig, Daiane Drawanz	2022	biogenic silver nanoparticle (bio-agnp) has an antibacterial effect against carbapenem-resistant acinetobacter baumannii with synergism and additivity when combined with polymyxin b	aims carbapenem-resistant acinetobacter baumannii represents a public health problem, and the search for new antibacterial drugs has become a priority. here, we investigate the antibacterial activity of biogenic silver nanoparticles (bio-agnps) synthesized by fusarium oxysporum, used alone or in combination with polymyxin b against carbapenem-resistant a. baumannii. methods and results in this st…	10.1111/jam.15297	Excluded due to duplication
J. Allyn, MarionBelmonte, OlivierLugagne, NathalieTraversier, NicolasVandroux, DavidLefort, YannickAllou, Nicolas	2015	delayed diagnosis of high drug-resistant microorganisms carriage in repatriated patients: three cases in a french intensive care unit	we report three cases of high drug-resistant microorganisms (hdrmo) carriage by patients repatriated from a foreign country. national recommendations suggest systematic screening and contact isolation pending results of admission screening of all patients recently hospitalized abroad. hdrmo carriage (carbapenem-resistant acinetobacter baumanii and carbapenemase-producing enterobacteriaceae) was n…	10.1111/jtm.12194	Excluded due to duplication
M. K. J. Almaghrabi, Martin R. P.Assiry, Mohammed M.Hamid, Mohamed E.	2018	multidrug-resistant acinetobacter baumannii: an emerging health threat in aseer region, kingdom of saudi arabia	objective.the study aims to determine the prevalence of multidrug-resistant a. baumannii in aseer region, kingdom of saudi arabia. methods., is study evaluated the antibiotic susceptibility of ninety-four (n = 94) clinical isolates of a. baumannii. the isolates were collected from the south region of saudi arabia, and notably aseer region, during the period from 15 october 2014 to 15 january 2015…	10.1155/2018/9182747	Inclouded
T. A. A. Almangour, A.Almutairi, R.Alrasheed, A.Alhifany, A. A.Eljaaly, K.Alkofide, H.Alhammad, A. M.Ghonem, L.Alsharidi, A.	2021	aerosolized plus intravenous colistin vs intravenous colistin alone for the treatment of nosocomial pneumonia due to multidrug-resistant gram-negative bacteria: a retrospective cohort study	objective: to compare the effectiveness and safety of aerosolized (aer) plus intravenous (iv) colistin with iv colistin alone in patients with nosocomial pneumonia (np) due to multidrug-resistant (mdr) gram-negative bacteria. methods: this was a retrospective cohort study of adults with np who received iv colistin alone or in combination with aer colistin. the primary endpoint was clinical cure a…	10.1016/j.ijid.2021.06.007	Excluded due to duplication
T. A. G. Almangour, E.Zhou, Q.Forrest, A.Kaye, K. S.Li, J.Velkov, T.Rao, G. G.	2021	polymyxins for the treatment of lower respiratory tract infections: lessons learned from the integration of clinical pharmacokinetic studies and clinical outcomes	the global rise in nosocomial pneumonia caused by multidrug-resistant (mdr) gram-negative pathogens and the increasingly limited antibiotic treatment options are growing threats to modern medicine. as a result, older antibiotics such as polymyxins are being used as last-resort drugs for mdr nosocomial pneumonia. polymyxins are bactericidal against most aerobic gram-negative bacilli. high-dose int…	10.1016/j.ijantimicag.2021.106328	Excluded due to duplication
S. A. Almani, AliMaheshwari, Sanjay KumarMaroof, PirNaseer, RazaKhoharo, Haji Khan	2017	current trends of drug resistance patterns of acinetobacter baumannii infection in blood transfusion-dependent thalassemia patients	objective: the present study aimed to evaluate the current trends of drug resistance patterns of acinetobacter baumannii infection in blood transfusion-dependent thalassemia patients. study design: this study was a cross sectional study, conducted at the liaquat university of medical and health sciences, jamshoro/hyderabad, sindh, pakistan from october 2014 to january 2016. subjects and methods: …	10.4103/jgid.jgid_151_16	Excluded due to duplication
S. B. Almasaudi	2018	acinetobacter spp. as nosocomial pathogens: epidemiology and resistance features	the genus acinetobacter is a major cause of nosocomial infections; it is increasingly being associated with various epidemics and has become a widespread concern in a variety of hospitals worldwide. multi-antibiotic resistant acinetobacter baumannii, is now recognized to be of great clinical significance. numerous reports relay to the spread of a. baumannii in the hospital settings which leads to…	10.1016/j.sjbs.2016.02.009	Excluded due to duplication
M. AlMatar, OsmanMakky, Essam A.Var, IsilKoksal, Fatih	2020	an overview of the activities of cefiderocol against sensitive and multi-drug-resistant (mdr) bacteria	the need for new therapeutics and drug delivery systems has become necessary owing to the public health concern associated with the emergence of multidrug-resistant microorganisms. among the newly discovered therapeutic agents is cefiderocol, which was discovered by shionogi company, japan as an injectable sideropbore cepbalosporin. just like the other beta-lactam antibiotics, cefiderocol exhibit…	10.2174/1389557520666200818211405	Excluded due to duplication
J. L. S. Almeida da Silva, Myria RibeiroIsabel Lopes Ferreira, Sonia MariaRocha, Roseanne MontargilBarbosa, Dulce Aparecida	2022	microbial drug resistance in a nursing home	objective: characterize the microorganisms and their antimicrobial susceptibility in urine cultures of elderly residents of a nursing home. methods: a cross-sectional observational study with 116 subjects from a nursing home in a city in southern bahia. the ethics committee approved the study, and the informed consent form was used. collection and laboratory analysis of type i urine and urine cul…	10.37689/acta-ape/2022ao03751	Exclouded due to (Lacks necessary data)
S. M. A. Almeida, Sr.Lima, G.Haga, C. S.Ferracini, F. T.Silva, M., Jr.Correa, L.Martino, M. D. V.Santos, O. F. P.Marra, A. R.	2007	limiting antimicrobial therapy duration for 14 days and reduction of bacterial resistance in an intensive care unit			Excluded due to duplication
M. M. Almutairi	2022	synergistic activities of colistin combined with other antimicrobial agents against colistin-resistant acinetobacter baumannii clinical isolates	emerging resistance to colistin in acinetobacter baumannii clinical strains is concerning because of the limited therapeutic choices for these important clinical pathogens. we studied the in vitro activities of different colistin-based antimicrobial agent combinations against colistin-resistant acinetobacter baumannii. fourteen clinical isolates of colistin-resistant acinetobacter baumannii were …	10.1371/journal.pone.0270908	Excluded due to duplication
I. A. Alnaami, Z.	2022	intrathecal/intraventricular colistin for antibiotic-resistant bacterial cns infections in pediatric population: a systematic review	central nervous system (cns) infections constitute a life-threatening condition, especially in children. treatment limitations exist for drug-resistant cns bacterial infections. inadequate cns penetration and intravenous (iv) antibiotic treatment failure represent a major clinical challenge. however, patients with antibiotic-resistant bacterial cns infections may benefit from intrathecal (it) or …	10.3390/tropicalmed7030041	Excluded due to duplication
A. Alnimr, AishaAlsultan, Afnan	2020	genetic diversity of imipenem-resistant acinetobacter baumannii infections at an intensive care unit	introduction. imipenem-resistant acinetobacter baumannii (irab) represents a major clinical threat. dissemination in critical care areas necessitates effective action measures including genotyping tools to study the clonality of these strains and trace their origin. the main aim of this study is to assess the genetic relatedness between irab isolates in our institution intensive care units (icu) …	10.1155/2020/3290316	Excluded due to duplication
D. Alon, HadarChowers, MichalShitrit, Pnina	2020	control of a hospital-wide outbreak of carbapenem-resistantacinetobacter baumannii(crab) using the israeli national carbapenem-resistant enterobacteriaceae (cre) guidelines as a model	objective: to study the effect of implementing the israeli national carbapenem-resistant enterobacteriaceae (cre) guidelines on controlling a hospital-wide outbreak ofacinetobacter baumannii(crab). design: a before-and-after study from 2014 to 2018. setting: a 740-bed, secondary-care hospital in central israel. intervention: acquisition of crab was defined as a positive culture taken at least 48 …	10.1017/ice.2020.158	Exclouded due to (Lacks necessary data)
R. I. A. Aloraifi, Abdullah F.Almefleh, Abdulrahman A.Alamri, Abdulkhaleq H.Alobud, Adi S.Bawazeer, Reema A.Alswaji, Abdulrahman A.Alalwan, BassamAldriwesh, Marwh G.Al Johani, Sameera M.Alghoribi, Majed F.	2023	prevalence of carbapenem non-susceptible gram-negative bacteria at tertiary care hospitals in saudi arabia	background antibiotics significantly increased life expectancy and decreased mortality rates due to infections. however, this trend is starting to fade with the rise of multidrug-resistant organisms (mdr); these strains are becoming a global burden on healthcare and the economy. the dramatic increase and spread of carbapenem-resistant gram-negative bacteria (crgnb) has become a serious global pub…	10.7759/cureus.33767	Inclouded
S. Alosaimy, TaylorLagnf, Abdalhamid M.Rojas, Leonor M.King, Madeline A.Pullinger, Benjamin M.Hobbs, Athena L. V.Perkins, Nicholson B., IIIVeve, Michael P.Bouchard, JeannetteGore, TristanJones, BruceTruong, JamesAndrade, JustinHuang, GlenCosimi, ReeseKang-Birken, S. LenaMolina, Kyle C.Biagi, MarkPierce, MichaelScipione, Marco R.Zhao, Jing J.Davis, Susan L.Rybak, Michael J.	2022	clinical outcomes of eravacycline in patients treated predominately for carbapenem-resistant acinetobacter baumannii	forty-six patients were treated with eravacycline (erv) for acinetobacter baumannii infections, where 69.5% of isolates were carbapenem resistant (crab). infections were primarily pulmonary (58.3%), and most patients received combination therapy (84.4%). the median (iqr) erv duration was 6.9 days (5.1 to 11.1). thirty-day mortality was 23.9% in the cohort and 21.9% in crab patients. one patient e…	10.1128/spectrum.00479-22	Excluded due to duplication
S.-M. Alosaimy, Jacinda C.Kebriaei, RazieJorgensen, Sarah C. J.Rybak, Michael J.	2020	evaluation of eravacycline: a novel fluorocycline	eravacycline (erv), formerly known as tp-434, is a novel tetracycline (tet) antibiotic that exhibits in vitro activity against various gram-positive, gram-negative aerobic and anaerobic pathogens, including those exhibiting tet-specific acquired resistance mechanisms. similar to other tets, it inhibits protein synthesis through binding to the 30s ribosomal subunit. eravacycline was approved by th…	10.1002/phar.2366	Excluded due to duplication
S. M. Alosaimy, K. P.Zasowski, E. J.Morrisette, T.Lagnf, A. M.Lodise, T. P.Rybak, M. J.	2021	vancomycin area under the curve to predict timely clinical response in the treatment of methicillin-resistant staphylococcus aureus complicated skin and soft tissue infections	introduction: although recent guidelines have recommended monitoring vancomycin (van) area under the curve (auc)/minimum inhibitory concentration (mic) to ensure clinical efficacy and minimize toxicity in methicillin-resistant staphylococcus aureus (mrsa) for various infections, there are no recommendations regarding complicated skin and soft tissue infections (csstis). we aimed to evaluate the a…	10.1093/cid/ciaa1039	Excluded due to duplication
A. M. A. Alotaibi, N. B.Aljasham, A. T.Tawfik, E. A.Almutairi, M. M.Assiri, M. A.Alkholief, M.Almutairi, M. M.	2022	silver nanoparticle-based combinations with antimicrobial agents against antimicrobial-resistant clinical isolates	the increasing prevalence of antimicrobial-resistant (amr) bacteria along with the limited development of antimicrobials warrant investigating novel antimicrobial modalities. emerging inorganic engineered nanomaterials (enms), most notably silver nanoparticles (agnps), have demonstrated superior antimicrobial properties. however, agnps, particularly those of small size, could exert overt toxicity…	10.3390/antibiotics11091219	Excluded due to duplication
B. S. T. Alotaibi, B. A.Farhana, A.Alammar, M. A.Shah, N. N.Mohammed, A. H.Wani, F.Bandy, A.	2023	resistance pattern in mostly gram-negative bacteria causing urinary tract infections	purpose: the antimicrobial prescription in urinary tract infections (uti) is driven by local data on its pathogenic spectrum and the resistance pattern exhibited by the disease-causing pathogens. we aimed to determine the bacteriological diversity of uti causing pathogens and antimicrobial resistance in mostly gram-negative bacteria. methods: this retrospective hospital-based cross-sectional stud…	10.2174/1871526522666220928115043	Inclouded
M. S. A. Alotaibi, M. S.Alhabeeb, Y. M.Tawfic, N. A.Rakha, E. B.	2022	effects of carbapenem restriction on the prevalence of carbapenem-resistant acinetobacter baumannii infection in adult general wards	background: recently, there has been a significant increase in the number of nosocomial infections caused by the carbapenem-resistant acinetobacter baumannii (crab) pathogen, subsequently increasing mortality and morbidity. this infection is usually observed in intensive care units. however, in our hospital, we have experienced an increasing number of crab infection cases in adult general wards. …	10.1097/ipc.0000000000001070	Excluded due to duplication
T. Alotaibi, AbdulrhmanAlshahrani, MohammedAlbdelhady, AhmedAlmubarak, YousefAlmasari, Osama	2021	prevalence of multidrug-resistant acinetobacter baumannii in a critical care setting: a tertiary teaching hospital experience	background: the management of acinetobacter baumannii infection is considered a challenge especially in an intensive care setting. the resistance rate makes it difficult to manage and is believed to lead to higher mortality. we aim to investigate the prevalence of acinetobacter baumannii and explore how different antibiotic regimens could impact patient outcomes as there are no available publishe…	10.1177/20503121211001144	Exclouded due to (Lacks necessary data)
E. Alp, BilgeAltun, DilekKalin, GamzeCoskun, RamazanSungur, MuratAkin, AynurPercin, DuyguDoganay, Mehmet	2011	changing pattern of antibiotic susceptibility in intensive care units: ten years experience of a university hospital	the study was performed to assess microorganisms and antibiotic susceptibility patterns during ten years in intensive care units of a university hospital. infection control committee has active, prospective surveillance in icus for thirteen years. ten years data of icus was evaluated retrospectively from surveillance forms. microorganisms and their antibiotic resistance were recorded according to…	10.1016/j.anaerobe.2011.04.017	Exclouded due to (Lacks necessary data)
E. Alp, AtillaGunay, Galip K.Yontar, YalcinDoganay, Mehmet	2012	risk factors for nosocomial infection and mortality in burn patients: 10 years of experience at a university hospital	to evaluate the risk factors for nosocomial infection (ni) and mortality in a university hospital, 10-year data of burn patients were assessed retrospectively. the study was conducted at erciyes university's burn center during 2000 and 2009. the records of 1190 patients were obtained. overall, 131 (11%) patients had 206 nis with an incidence density of 14.7 infections/1000 patient days. burn woun…	10.1097/bcr.0b013e318234966c	Excluded due to duplication
E. A. Alp, D.Berk, E.UluKilic, A.Ulgey, A.Coskun, R.Kilic, H.	2015	emergence of gut colonization of carbapenem resistant gram negatives in intensive care unit patients: a report from a middle income country	introduction: carbapenem resistant gram negatives (crgn) have emerged in intensive care units (icus) worldwide. objectives: the aim of this study was to identify the incidence of gut colonization by crgn, risk factors, evaluation of colonized patients for nosocomial infection. methods: patients (>15 years) admitted to medical and anesthesiology icus and stayed >48 hours were screened for rectal c…		Excluded due to duplication
E. E. Alp, D.Yildiz, O.Voss, A.Melchers, W.Doganay, M.	2006	genotypic analysis of acinetobacter bloodstream infection isolates in a turkish university hospital	acinetobacter baumannii is a significant pathogen of bloodstream infections in hospital patients that frequently causes single clone outbreaks. we aimed to evaluate the genetic relatedness and antimicrobial susceptibility of acinetobacter spp. bloodstream isolates, in order to obtain insight into their cross-transmission. this prospective study was conducted at the erciyes university hospital. du…	10.1080/00365540500488907	Excluded due to duplication
S. N. Alpat, Askin DeryaAksit, FilizOzgunes, IlhanKiremitci, AbdurrahmanUsluer, Gaye	2010	in vitro tigecycline and carbapenem susceptibilities of clinical isolates of acinetobacter baumannii	acinetobacter baumannii is a frequent cause of nosocomial infections in most hospitals. management of infections caused by these strains is difficult, as the strains often display multiple drug resistance, including carbapenem. tigecycline which is a glycylcycline derivative has antimicrobial activity against many gram-positive and gram-negative organisms. in this study, in vitro activity of tige…		Exclouded due to (Lacks necessary data)
A. A. Alqahtani, E.Mir, M.Alasmari, A.Alshahrani, M. M.Asiri, M.Ahmad, I.Alhazmi, A.Algaissi, A.	2022	bacterial coinfections increase mortality of severely ill covid-19 patients in saudi arabia	coronavirus disease 19 (covid-19) is an ongoing global pandemic that is caused by severe acute respiratory syndrome coronavirus 2 (sars-cov-2). the severity and mortality rates of covid-19 are affected by several factors, such as respiratory diseases, diabetes, and hypertension. bacterial coinfections are another factor that could contribute to the severity of covid-19. limited studies have inves…	10.3390/ijerph19042424	Excluded due to duplication
A. K. Alqahtani, J.Hamood, A.	2022	the in vivo and in vitro assessment of pyocins in treating pseudomonas aeruginosa infections	pseudomonas aeruginosa can cause several life-threatening infections among immunocompromised patients (e.g., cystic fibrosis) due to its ability to adapt and develop resistance to several antibiotics. in recent years, p. aeruginosa infections has become difficult to treat using conventional antibiotics due to the increase multidrug-resistant p. aeruginosa strains. therefore, there is a growing in…	10.3390/antibiotics11101366	Excluded due to duplication
R. Alqannam	2020	antibacterial and alteration of drug resistance activities of black cumin seed (nigella sativa) extracts against urinary pathogens	background information: most of the urinary pathogens cause urinary tract infection (uti) have developed multidrug-antibiotics resistance (mdr) and had forewarned our research interest in the investigation of natural products to increasing usage of medicinal plants as alternative therapies for infectious diseases. this study was carried out to investigate the antibacterial activities of ethanolic…	10.1016/j.jiph.2020.01.045	Excluded due to duplication
K. I. K. AlQumaizi, SunilAnwer, RaziqueMustafa, Shoeb	2022	differential gene expression of efflux pumps and porins in clinical isolates of mdr acinetobacter baumannii	background: acinetobacter baumannii is an opportunistic pathogen associated with healthcare infections and high mortality rates in intensive care units all over the globe. porins and efflux pumps over-expression have been reported as contributing factors in escalating drug resistance and rendering treatment ineffective. in this study, we investigated the mechanisms of multidrug resistance (mdr) i…	10.3390/life12030419	Inclouded
D. Alrahmany, Ahmed F.Harb, GehanEl Nekidy, Wasim S.Ghazi, Islam M.	2021	acinetobacter baumannii infections in hospitalized patients, treatment outcomes	background acinetobacter baumannii (ab), an opportunistic pathogen, could develop into serious infections with high mortality and financial burden. the debate surrounding the selection of effective antibiotic treatment necessitates studies to define the optimal approach. this study aims to compare the clinical outcomes of commonly used treatment regimens in hospitalized patients with ab infection…	10.3390/antibiotics10060630	Inclouded
D. O. Alrahmany, A. F.Alreesi, A.Harb, G.Ghazi, I. M.	2022	acinetobacter baumannii infection-related mortality in hospitalized patients: risk factors and potential targets for clinical and antimicrobial stewardship interventions	due to resistance and scarcity of treatment options, nosocomial acinetobacter baumannii infections are associated with significant fatality rates. we investigated the factors contributing to infection-related deaths to develop tailored stewardship interventions that could reduce these high mortality rates. we reviewed the medical records of adult inpatients with a. baumannii infections over two y…	10.3390/antibiotics11081086	Excluded due to duplication
S. A. A. Alrebish, N. J.Yusufoglu, H. S.Tatapudi, P. S.Khan, A. H.	2022	antimicrobial susceptibility of gram positive and gram negative bacteria: a retrospective analysis at a governmental hospital in al qassim, saudi arabia	summary. the present study aimed to explore the antimicrobial susceptibility of gram positive and gram negative bacteria at a governmental hospital in al qassim, saudi arabia. the study included collecting the results of susceptibility test of different bacterial isolates to antibiotics from the microbiology department. most of the isolates were for gram negative bacteria (61.57%). the susceptibi…		Exclouded due to (Lacks necessary data)
S. B. Alreeme, H.Craig, A. T.	2022	transmission of antimicrobial resistant bacteria at the hajj: a scoping review	background: the hajj is an annual religious mass gathering event held in makkah, saudi arabia. with millions of participants from across the globe attending the hajj, the risk of importation, transmission, and global spread of infectious diseases is high. the emergence of antimicrobial resistant (amr) bacteria is of worldwide concern and the hajj poses a serious risk to its dissemination. this re…	10.3390/ijerph192114134	Excluded due to duplication
L. A. S. M. Alsaadi, I. H.Ali, I. A.	2021	box-genotyping of carbapenem resistant acinetobacter baumannii clinical isolates from diyala/iraq	the aim of study is to determine the typing of carbapenem-resistant a. baumannii clinical isolates from some hospitals in diyala by the box-pcr technique. this study was carried out during the period from february 2020 to the end of september 2020. out of 400 specimens, 53 isolates of acinetobacter baumannii were recovered. all isolates were tested toward the different class of clinically importa…	10.37506/ijfmt.v15i2.14845	Exclouded due to (Lacks necessary data)
M. K. Alsan, M.	2010	acinetobacter baumannii: an emerging and important pathogen	• objective: to review the clinical significance, management, and control of acinetobacter infections. • methods: literature review. • results: acinetobacter infections have become a major cause of hospital-acquired infections worldwide. acinetobacter is noted for its ability to survive for long periods on hospital surfaces and equipment, its predilection to develop resistance to multiple antibio…		Excluded due to duplication
M. M. Alshahni, MiwaKawakami, SayokoFujisaki, RyuichiMatsunaga, NaohisaFurukawa, TaijiTeramoto, TamioMakimura, Koichi	2015	genotyping of acinetobacter baumannii strains isolated at a japanese hospital over five years using targeted next-generation sequencing	acinetobacter baumannii is a gram-negative bacterial agent involved in nosocomial infections. in this five-year retrospective study, phylogenetic relationships among carbapenem-resistant a. baumannii strains that were isolated at teikyo university hospital in tokyo metropolis, japan, were explored. a panel of 72 carbapenem-resistant a. baumannii strains that isolated from january 2006 until augus…	10.1016/j.jiac.2015.03.009	Excluded due to duplication
H. G. A. Alshami, Maryam AbbasiBahreini, MasoumehSharifmoghadam, Mohammad Reza	2022	prevalence of extended-spectrum beta-lactamase genes and antibiotic resistance pattern in clinical isolates of acinetobacter baumannii from patients hospitalized in mashhad, iran	background: carbapenem-resistant acinetobacter baumannii strains are one of the most severe factors in hospital infection world-wide, in which the beta-lactamase enzyme is one of the main resistance mechanisms. objectives: this study aimed to evaluate the presence of carbapenem-resistant beta-lactamase genes and determine antibiotic resistance patterns in the clinical isolates of a. baumannii fro…	10.5812/jjm-118944	Exclouded due to (Lacks necessary data)
S. A. Alsubaie, Z.Alhadidi, M.Alsaadi, B.Alsaadi, M.	2019	underlying characteristics and outcome of extensively resistant acinetobacter baumannii infection and colonization in a saudi neonatal intensive care unit	extensively drug-resistant acinetobacter baumannii (xdrab) is a rapidly emerging pathogen causing threat to health care settings. the resultant morbidity and mortality rates are high due to limited therapeutic options. the present study demonstrates the characteristics of neonates, infected or colonized with xdrab, antibiotic susceptibility patterns of the isolates, and neonatal outcomes. this re…	10.1055/s-0039-1700526	Exclouded due to (Lacks necessary data)
A. A. A. Alsultan, ElsayedEvans, Benjamin A.Amyes, Sebastian G. B.	2014	clonal diversity of acinetobacter baumannii from diabetic patients in saudi arabian hospitals	carbapenem-resistant acinetobacter baumannii (cr-ab) represents a major health-care problem, causing high rates of morbidity and mortality. this study investigated the clonality of cr-ab isolated from diabetic patients from different regions in saudi arabia, as well as the relatedness of the /3-lactamase genes. a total of 64 non-repetitive cr-ab clinical isolates were collected from 16 different …	10.1099/jmm.0.079640-0	Excluded due to duplication
A. A. E. Alsultan, B. A.Elsayed, E. A.Al-Thawadi, S. I.Al-Taher, A. Y.Amyes, S. G. B.Al-Dughaym, A. M.Hamouda, A.	2013	high frequency of carbapenem-resistant acinetobacter baumannii in patients with diabetes mellitus in saudi arabia	carbapenem-resistant acinetobacter baumannii is becoming increasingly prevalent in patients with diabetes mellitus in the middle east. we examined the relationship of these bacteria and their resistance mechanisms to the diabetic disease status of patients in saudi arabia. susceptibilities of 271 isolates to carbapenems, tigecycline and colistin were determined, followed by detection of carbapene…	10.1099/jmm.0.057216-0	Inclouded
A. A. H. Alsultan, A.Evans, B. A.Amyes, S. G. B.	2009	acinetobacter baumannii: emergence of four strains with novel bla(oxa-51-like) genes in patients with diabetes mellitus	diabetic patients are 10 times more likely to develop acinetobacter baumannii infections than the rest of the population. carbapenems are considered one of the very few antibiotics left to treat infections caused by this organism. the aim of this work was to characterise a. baumannii strains isolated from diabetic patients and to investigate whether there is a relationship between certain strains…	10.1179/joc.2009.21.3.290	Excluded due to duplication
A. D. Alsultan, S. A.Aljamaan, F.Omran, R. A.Syed, S. A.AlJaloud, T.AlAhmadi, A.Alqahtani, S.Hamad, M. A.	2021	pharmacokinetics of meropenem in critically ill patients in saudi arabia	background: meropenem is commonly used in the icu to treat gram-negative infections. due to various pathophysiological changes, critically ill patients are at higher risk of having subtherapeutic concentrations and hence have a higher risk of treatment failure—especially in regions where gram-negative drug resistance is increasing, such as saudi arabia. no studies have evaluated the pharmacokinet…	10.1016/j.jsps.2021.09.017	Excluded due to duplication
U. Altaf, SanaShakir, RouheenaAbid, FarahBarkat, KashifMir, Rida AnjumMujtaba, Syed HassanSyed, Muhammad Ali	2021	documenting more linezolid resistant staphylococcus aureus (lrsa) strains collected from orthopedic infections in pakistani population: a prospective study of anti-microbial resistance (amr)	orthopedic infection is one of the most common surgical complications which involves emotional as well as physical trauma. furthermore, microbial resistance (mdr) may uplift the risks associated with morbidity, mortality, duration and ultimate cost of treatment. the current study was aimed to determine the pathogenic microbes and their sensitivity pattern isolated from pus samples. the prospectiv…		Excluded due to duplication
M. AlTamimi, AliAlKhulaifi, ManalAlAjlan, Hisham	2017	comparison of phenotypic and pcr methods for detection of carbapenemases production by enterobacteriaceae	dissemination of carbapenem resistance via enterobacteriaceae, particularly among klebsiella pneumoniae and escherichia coli, is a major public health concern. rapid methods for determining antimicrobial susceptibility are important to ensure adequate and appropriate use of antimicrobial agents and to limit the spread of these bacteria. in the current study, we compared the rapidity, sensitivity …	10.1016/j.sjbs.2016.07.004	Excluded due to duplication
D. M. Altarac, A.McLeod, S.Shapiro, A. B.Rana, K.Lewis, D.Poirier, G.Chabas, D.	2022	microbiologic and clinical outcome concordance in the global phase 3 attack trial: sulbactam-durlobactam (sul-dur) versus colistin therapy in patients with acinetobacter baumannii-calcoaceticus complex (abc) infections	background. sul-dur is a β-lactam/β-lactamase inhibitor combination in development for the treatment of abc, which is a cause of severe infections with substantial mortality. attack evaluated the efficacy and safety of sul-dur versus colistin (col) in patients with serious abc infections. methods. part a was a randomized, blinded non-inferiority study (sul-dur versus col) in abc pneumonia or bact…	10.1093/ofid/ofac492.023	Excluded due to duplication
T. H. S. Altel, VunnamHamad, MawiehOmar, HanyAbdin, ShifaaAli, AmjadAl-Marzooq, Farah IbrahimHamad, MohamadAbu Yousef, ImadMajdalawieh, Amin	2022	nature-inspired anticancer and antibacterial motifs and pharmaceutical composition thereof	there is provided novel anticancer and antibacterial compounds, pharmaceutically acceptable salts thereof, and processes for their preparation. the compounds have anticancer activity, which results in the reduction of tumour cell proliferation, enhances cancers cells apoptosis and regulation of iron signalling. the compounds are also particularly active against various gram-negative and gram-posi…		Excluded due to duplication
U. A. Altoparlak, F.Celebi, D.Ozkurt, Z.Akcay, M. N.	2005	prevalence of metallo-beta-lactamase among pseudomonas aeruginosa and acinetobacter baumannii isolated from burn wounds and in vitro activities of antibiotic combinations against these isolates	the prevalence of metallo-beta-lactamases (mbls) produced by isolates of pseudomonas aeruginosa and acinetobacter baumannii and the activities of various antmicrobial combinations against mbl producer strains were investigated. during the period from june 2003 till july 2004, 120 p aeruginosa and 9 a. baumannii nonduplicate isolates were obtained from burn wounds. forty strains (37 p. aeruginosa,…	10.1016/j.burns.2005.02.017	Excluded due to duplication
H. U. Altun, ServerBulut, CemalSahin, HunkarKinikli, SamiAdiloglu, Ali KudretDemiroz, Ali Pekcan	2014	antimicrobial susceptibilities of clinical acinetobacter baumannii isolates with different genotypes	background: the treatment of acinetobacter baumannii infections is difficult. carbapenems, sulbactam, and colistin are the most effective antibiotics. objectives: the aim of this study was to evaluate the susceptibilities of genotypically different a. baumannii isolates to sulbactam, amikacin, netilmicin, meropenem, tigecycline and colistin. patients and methods: isolates from various clinical sa…	10.5812/jjm.13347	Inclouded
S. T. Altun, ZelihaAltun, BelginOnde, UfukKinikli, SamiDemiroz, Ali Pekcan	2016	growing oxa-23 type strains among carbapenem-resistant acinetobacter baumannii and tigecycline as an alternate combination therapy	background/aim: the increasing prevalence and global spread of difficult-to-treat carbapenem-resistant acinetobacter baumannii has become a serious problem. the aim of this study is to investigate the resistance patterns and tigecycline sensitivity of carbapenem-resistant a. baumannii strains. materials and methods: acinetobacter strains that were carbapenem-resistant and collected mainly from in…	10.3906/sag-1508-20	Excluded due to duplication
Y. C. Alvarado, R.Gonzalez, J.Perez, Y.Wolowich, W.	2016	safety of continuous infusion of polymyxin b therapy in critically ill patients	learning objectives: currently rates of carbapenem resistance at our institution is about 50% requiring the use of polymyxin b in many cases. despite its efficacy the use of this agent is limited due to toxicities, including nephrotoxicity. therefore, we sought to retrospectively evaluate the incidence of acute kidney injury (aki) in patients treated with 24 hour continuous infusion of polymyxin …	10.1097/01.ccm.0000509390.89478.25	Excluded due to duplication
F. M. Álvarez Lerma, M. P.Arnillas, M. P. G.	2006	epidemiological features of infections due to multiresistant microorganisms in spanish intensive care units	the number of infections in intensive care units (icus) caused by multiresistant or emergent pathogens has increased in the past decade. multiresistant pathogens show a different distribution in invasive device-related infections. multiresistance markers for the most frequent organisms have been defined, and control of these markers is one of the goals of nosocomial infection surveillance systems…		Excluded due to duplication
F. P. M. Álvarez Lerma, M.Olaechea Astigarraga, P.Insausti Ordeñana, J.Bermejo Fraile, B.Cerdá Cerdá, E.	2005	national surveillance study of hospital-acquired infections in intensive care units. report on the year 2002	objective. to identify national rates of hospital-acquired infections acquired in icus and related to instrumentalization, corresponding to the year 2002, as well as to define their etiologies and the evolution of the resistances of more prevalent microorganisms. design. a study of cases series, observational and prospective. context. eighty five icus, intensive care units departments, or other u…	10.1016/s0210-5691(05)74197-8	Exclouded due to (Lacks necessary data)
T. R. Alvarez-Espejo, A.Cantón, R.Vaqué, J.Rodriguez, P.Calbo-Torrecillas, F.Pastor, V.Asensio, A.	2010	time trends and associated factors to antimicrobial resistance of acinetobacter baumannii infections in hospitalized patients. spain, 1999-2009	background: a. baumanni is an emergent and resistant pathogen in nosocomial infections. monitoring national rates and trends of antimicrobial resistant (ar) infections can help to prevent and control infections. objective: to identify rates, time trends and associated factors of infections due to antibiotic resistant a. baumannii in hospitalized patients in spain. methods: a series of annual prev…		Excluded due to duplication
F. Alvarez-Lerma, SantiagoFerrandez, Olivia	2009	characteristics of doripenem: a new broad-spectrum antibiotic	doripenem (s-4661) is a new parenteral antibiotic from the carbapenem class; similarly to imipenem and meropenem, it has a broad-spectrum activity against gram-positive, gram-negative, and anaerobic bacteria. it is active against multiresistant gram-negative bacilli such as extended-spectrum beta-lactamase-producing (esbl) gram-negative enterobacteriaceae and nonfermentative gram-negative bacilli…		Excluded due to duplication
F. Alvarez-Lerma, Santiago	2012	management of antimicrobial use in the intensive care unit	critically ill patients admitted to the intensive care unit (icu) are frequently treated with antimicrobials. the appropriate and judicious use of antimicrobial treatment in the icu setting is a constant clinical challenge for healthcare staff due to the appearance and spread of new multiresistant pathogens and the need to update knowledge of factors involved in the selection of multiresistance a…	10.2165/11599520-000000000-00000	Excluded due to duplication
F. G. Álvarez-Lerma, M. G.Peruga, V. A.Pont, M. J. P.Eixarch, E. T.	2002	effectiveness of contact isolation in the control of multiresistant bacteria in an intensive care service	aim. to describe the frequency, characteristics and progression of critically ill patients admitted to the icu, for whom isolation is indicated due to detection of multiresistant pathogenic bacteria, and to study the effectiveness of precautionary measures to avoid dissemination of these microorganisms. patients and methods. prospective, observational, cohort study performed by a specially create…	10.1016/s0213-005x(02)72742-0	Excluded due to duplication
F. P. Álvarez-Lerma, M.Olaechea, P.León, C.Sánchez, M.Bermejo, B.	2004	observational study investigating the use of levofloxacin in icu patients	introduction. there is little information on the use of levofloxacin, a new quinolone, in icu patients. objective. to investigate the criteria for the use of levofloxacin (indications, forms of prescription, doses, and routes of administration) and to study tolerance in patients admitted to the icu. method. prospective, observational study performed from october 2000 to november 2001 in 35 icus a…	10.1157/13059052	Excluded due to duplication
R.-C. Alvarez-Marin, LorenaGuerrero-Sanchez, FranciscaPalop-Borras, BegonaDolores Rojo-Martin, MariaRuiz-Sancho, AndresHerrero-Rodriguez, CarmenVictoria Garcia, MariaMaria Lazo-Torres, AnaLopez, InmaculadaMartin-Hita, LinaNuno-Alvarez, EnriqueSanchez-Yebra, WaldoGalan-Sanchez, FatimaMaria Reguera-Iglesias, JoseAntonio Lepe, JosePenalva, GermanPascual, AlvaroMiguel Cisneros, JoseCarba, Pirasoa Team	2021	do specific antimicrobial stewardship interventions have an impact on carbapenem resistance in gram-negative bacilli? a multicentre quasi-experimental ecological study: time-trend analysis and characterization of carbapenemases	background: carbapenem-resistant gram-negative bacilli (cr-gnb) are among the most threatening microorganisms worldwide and carbapenem use facilitates their spread. antimicrobial stewardship programmes (asps) can help to optimize the use of antibiotics. this study evaluates the impact of a multifaceted educational asp on carbapenem use and on the epidemiology of cr-gnb. methods: we conducted a qu…	10.1093/jac/dkab073	Exclouded due to (Lacks necessary data)
R.-R. Alvarez-Marin, RafaelAntonio Marquez, JuanJose Gomez, MariaMolina, JoseMiguel Cisneros, JoseOrtiz-Leyba, CarlosAznar, JavierGarnacho-Montero, JosePachon, Jeronimo	2016	colistin dosage without loading dose is efficacious when treating carbapenem-resistant acinetobacter baumannii ventilator-associated pneumonia caused by strains with high susceptibility to colistin	objectives this study aims to analyze the mortality and the length of icu stay (los) of a. baumannii vap compared to respiratory colonization in patients with mechanical ventilation (mv). methods a prospective cohort study was performed in an icu of adult patients (february 2010-june 2011). one hundred patients on mv with a. baumannii in lower respiratory airways were recruited, and classified as…	10.1371/journal.pone.0168468	Excluded due to duplication
C.-B. Alvarez-Moreno, SandraRodriguez-Morales, Alfonso J.	2021	implications of antibiotic use during the covid-19 pandemic: the example of associated antimicrobial resistance in latin america		10.3390/antibiotics10030328	Exclouded due to (Lacks necessary data)
J. L.-F. Alvarez-Otero, JoseGonzalez-Gonzalez, LuciaRodriguez-Conde, IreneJose Fernandez-Soneira, MariaArca-Blanco, AlexandraRamon Bermudez-Sanjurjo, Josede la Fuente-Aguado, Javier	2017	carbapenem resistance in pseudomonas aeruginosa isolated from urine cultures: prevalence and risk factors	introduction. pseudomonas aeruginosa is a non-fermentative gram-negative bacillus with a great ability to develop resistance to multiple antibiotics, including carbapenems, which is a growing problem worldwide. the aim of this study was to analyse the prevalence of carbapenem-resistant p. aeruginosa (crpa) in urine cultures and to determine the risk factors associated with the development of carb…		Excluded due to duplication
B. A.-L. Alvarez-Sanchez, F.Romero, J. L.Fernandez Quero, L.Ruiz Ferron, F.Sancho Ruiz, H.Grp, Emec	2008	obtain best usage of meropenem dose in severe infections. results of an observational multicenter study	objective. to describe the effectiveness and tolerability of the dose adjustment of meropenem in empirical treatment of nosocomial infections in critically-ill patients admitted to intensive care medicine services. methods. prospective, observational and multicenter study in patients admitted to 17 intensive care medicine services with nosocomial infectior, who were initially treated with meropen…		Excluded due to duplication
B. A.-L. Alvarez-Sánchez, F.Romero, J.Fernández, L.Ruiz, F.Sancho, H.	2008	[obtain best usage of meropenem dose in severe infections. results of an observational multicenter study]	objective: to describe the effectiveness and tolerability of the dose adjustment of meropenem in empirical treatment of nosocomial infections in critically-ill patients admitted to intensive care medicine services. methods: prospective, observational and multicenter study in patients admitted to 17 intensive care medicine services with nosocomial infection, who were initially treated with meropen…		Excluded due to duplication
M. Alvarez-Vega, Jose A.Fernandez-Suarez, JonathanMartinez-Sela, MariaMoran-Suarez, NoeliaRodriguez-Guardado, Azucena	2020	multidrug-resistant acinetobacter meningitis in neurosurgical patients with intraventricular catheters: assessment of different treatments-authors' response		10.1093/jac/dkz541	Excluded due to duplication
M. J. Alves, Joao C. M.Carvalho, InesTrinta, LuisPerreira, LilianaFerreira, Isabel C. F. R.Pintado, Manuela	2014	propensity for biofilm formation by clinical isolates from urinary tract infections: developing a multifactorial predictive model to improve antibiotherapy	a group of biofilm-producing bacteria isolated from patients with urinary tract infections was evaluated, identifying the main factors contributing to biofilm formation. among the 156 isolates, 58 (37.2%) were biofilm producers. the bacterial species (p<0.001), together with patient's gender (p=0.022), were the factors with the highest influence for biofilm production. there was also a strong cor…	10.1099/jmm.0.071746-0	Exclouded due to (Lacks necessary data)
M. Aly	2022	args prevalence among hospitalized covid-19 patients with bacterial infections and resistome abundance		10.1096/fasebj.2022.36.s1.l7521	Excluded due to duplication
M. M. A. A. Aly, N. M.Elrobh, M. S.Al Johani, S. M.Balkhy, H. H.	2016	high prevalence of the per-1 gene among carbapenem-resistant acinetobacter baumannii in riyadh, saudi arabia	the prevalence of carbapenem-resistant acinetobacter baumannii in saudi arabia and their resistance genetic mechanisms are yet to be identified. we studied the prevalence and genetic diversity of extended-spectrum beta-lactamase genes, particularly the per-1 gene, among carbapenem-resistant a. baumannii strains from patients at a tertiary care hospital in riyadh, saudi arabia between 2006 and 201…	10.1007/s10096-016-2723-8	Excluded due to duplication
M. T. Aly, H. T.Al Johani, S. M.Alyamani, E. J.Aldughaishem, F.Alabdulkarim, I.Balkhy, H. H.	2014	genetic diversity of oxa-51-like genes among multidrug-resistant acinetobacter baumannii in riyadh, saudi arabia	we explore the genetic diversity of class d oxacillinases, including oxa-23, -24 (-40), -58 and, particularly, the intrinsic oxa-51-like genes, among multidrug-resistant (mdr) acinetobacter baumannii strains from inpatients at a tertiary care hospital in riyadh, saudi arabia. sequence-based typing (sbt) of the oxa-51-like gene was carried out on 253 isolates. selected isolates (n = 66) were subje…	10.1007/s10096-014-2068-0	Excluded due to duplication
E. J. K. Alyamani, Mohamed A.Booq, Rayan Y.Alnafjan, Basel M.Altammami, Musaad A.Bahwerth, Fayez S.	2015	molecular characterization of extended-spectrum beta-lactamases (esbls) produced by clinical isolates of acinetobacter baumannii in saudi arabia	background: acinetobacter baumannii is a common opportunistic pathogen that causes major nosocomial infections in hospitals. in this study, we hypothesized a high prevalence of a. baumanni esbl (extended-spectrum beta-lactamase) among all collected isolates. methods: a. baumannii isolates (n = 107) from icu (intensive care unit) of local hospitals in makkah were phenotypically and genotypically c…	10.1186/s12941-015-0098-9	Excluded due to duplication
E. J. K. Alyamani, Anamil M.Booq, Rayan Y.Majrashi, Majed A.Bahwerth, Fayez S.Rechkina, Elena	2017	the occurrence of esbl-producing escherichia coli carrying aminoglycoside resistance genes in urinary tract infections in saudi arabia	background: the infection and prevalence of extended-spectrum beta-lactamases (esbls) is a worldwide problem, and the presence of esbls varies between countries. in this study, we investigated the occurrence of plasmid-mediated esbl/ampc/carbapenemase/aminoglycoside resistance gene expression in escherichia coli using phenotypic and genotypic techniques. methods: a total of 58 e. coli isolates we…	10.1186/s12941-016-0177-6	Exclouded due to (Lacks necessary data)
M. Alzayer, Majed F.Alalwan, BassamAlreheli, AbdualahAljohani, SameeraBosaeed, MohammadDoumith, Michel	2023	in vitro activity of cefiderocol against clinically important carbapenem non-susceptible gram-negative bacteria from saudi arabia	objectives: cefiderocol is a novel catechol-substituted siderophore cephalosporin with broad-spectrum activity against gram-negative pathogens. however, variation of its activity among carbapenemase pro-ducers from various regions and countries has been reported. here, we checked the in vitro activity against gram-negative carbapenem non-susceptible bacteria collected in saudi arabia. methods: ce…	10.1016/j.jgar.2022.11.013	Exclouded due to (Lacks necessary data)
S. C. Amaral, Beatriz Bohnsde Freitas, Stella BuchhornAllend, Suzane OlacheaFerreira, Marcos Roberto AlvesMoreira, Clovis, Jr.Pereira, Daniela Isabel BrayerVarela Junior, Antonio SergioHartwig, Daiane Drawanz	2020	origanum vulgare essential oil: antibacterial activities and synergistic effect with polymyxin b against multidrug-resistant acinetobacter baumannii	antimicrobial resistance is increasing around the world and the search for effective treatment options, such as new antibiotics and combination therapy is urgently needed. the present study evaluates oregano essential oil (oeo) antibacterial activities against reference and multidrug-resistant clinical isolates of acinetobacter baumannii (ab-mdr). additionally, the combination of the oeo and poly…	10.1007/s11033-020-05989-0	Excluded due to duplication
T. A. M. Amat Serna, C.Machuca Sánchez, I.De La Torre Cisneros, J.Robles Arista, J. C.	2020	post-surgical bacteremia results by acinetobacter baumannii carbapenem resistant and colistin sensitive in critically ill patients	introduction: to study the evolution and mortality of postsurgical bacteremia due to acinetobacter baumannii resistant to carbapenems and sensitive to colistin in the critically ill patient. methods: retrospective, multicenter cohort study. we analyze postsurgical patients (previous surgery 30 days) who had monomicrobial bacteremia due to acinetobacter baumannii carbapenemas resistant and sensiti…	10.1186/s40635-020-00354-8	Excluded due to duplication
T. G.-P. Amat, A.Machuca, I.Gracia-Ahufinger, I.Perez-Nadales, E.Torre-Gimenez, A.Garnacho-Montero, J.Cisneros, J. M.Torre-Cisneros, J.	2018	the combined use of tigecycline with high-dose colistin might not be associated with higher survival in critically ill patients with bacteraemia due to carbapenem-resistant acinetobacter baumannii	objective: to assess the association of survival and treatment with colistin and tigecycline in critically ill patients with carbapenem-resistant acinetobacter baumannii bacteraemia. methods: an observational cohort study was carried out. targeted therapy consisted of monotherapy with colistin (9 million ui/day) or combined therapy with colistin and tigecycline (100 g/day). the primary outcome wa…	10.1016/j.cmi.2017.09.016	Excluded due to duplication
R.-M. Amaya-Villar, Jose	2019	how should we treat acinetobacter pneumonia?	purpose of review to describe recent data about acinetobacter baumannii pneumonia epidemiology and the therapeutic options including adjunctive nebulized therapy. recent findings a. baumannii is a major cause of nosocomial pneumonia in certain geographic areas affecting mainly debilitated patients, with prolonged hospitalization and broad-spectrum antimicrobials. inappropriate empirical treatment…	10.1097/mcc.0000000000000649	Excluded due to duplication
K. F. Amazian, C.Missoum, M. F. K.Bouzouaia, N.Rahal, K.Savey, A.Saadatian-Elahi, M.Fabry, J.	2006	multicenter pilot survey of resistant bacteria in the mediterranean area	with the aim of testing the feasibility of a multiresistant bacteria (mrb) surveillance methodology and evaluating the level of antimicrobial resistance and dissemination of resistant pathogens in the mediterranean area, a pilot study was carried out in nine university hospitals in algeria, tunisia and france. the results indicate that third-generation cephalosporin-resistant enterobacteriaceae c…	10.1007/s10096-006-0125-z	Excluded due to duplication
S. J. E. Ambrose, Benjamin A.Hall, Ruth M.	2022	origin of the oxa235 carbapenem resistance gene found in transposon tn6252		10.1093/jac/dkac013	Exclouded due to (Lacks necessary data)
S. J. H. Ambrose, MohammadHall, Ruth M.	2022	extensively resistant acinetobacter baumannii isolate rch52 carries several resistance genes derived from an incc plasmid	objectives to identify the origins of resistance in a sporadic extensively resistant acinetobacter baumannii isolate. methods the complete genome of rch52 was determined by combining available illumina short reads with minion (oxford nanopore) long reads using unicycler. bioinformatic searches were used to identify features of interest. results the complete genome of rch52 revealed an unusual chr…	10.1093/jac/dkab473	Excluded due to duplication
C. Ambrosi, MartaGiordano, AlessandraScribano, DanielaMarazzato, MassimilianoZagaglia, CarloConte, Maria PiaPalamara, Anna Teresa	2016	molecular characterisation of extensively drug-resistant acinetobacter baumannii: first report of a new sequence type in italy		10.1016/j.jgar.2016.10.002	Excluded due to duplication
C. Ambrosi, DanielaAleandri, MartaZagaglia, CarloDi Francesco, LauraPutignani, LorenzaPalamara, Anna Teresa	2017	acinetobacter baumannii virulence traits: a comparative study of a novel sequence type with other italian endemic international clones	carbapenem-resistant acinetobacter baumannii (crab) have emerged in recent decades as major causes of nosocomial infections. resistance is mainly due to overexpression of intrinsic and/or acquired carbapenemases, especially oxacillinases (oxa). in italy, although the sequence type (st) 2 and the st78 are the most frequently detected, we recently reported st632, a single locus variant of st2. ther…	10.3389/fmicb.2017.01977	Excluded due to duplication
A. K. Amiche, H.Weeks, J.Yu, K.Gupta, V.	2021	antibiotic resistance patterns, seasonality, and correlation with the influenza season in the united states: a multicenter evaluation reveals surprising association between influenza season and gram negative pathogens	background. influenza infection may affect bacterial transmission dynamics and seasonality of antimicrobial resistance (amr). there is a paucity of data on the association of influenza season and amr rates. we aimed to describe trends of amr and their correlation with the influenza season in ambulatory and inpatient settings in the united states (us). methods. we used the bd insights research dat…	10.1093/ofid/ofab466.176	Exclouded due to (Lacks necessary data)
W. N. W. A. W. I. Amilah, Noor N. J.Ng, W. K.Haq, Ashraful J.	2012	a simple screening test for the detection of metallo-beta-lactamase-producing pseudomonas aeruginosa and acinetobacter in a tertiary care hospital	clinical utilization of carbapenems remains under threat with the emergence of acquired carbapenemase-producing bacteria, particularly metallo-beta-lactamases (mbl). rapid detection of mbl-producing gram-negative bacilli is essential to prevent their widespread dissemination. however, no standardized detection method is available for routine laboratory use. the purpose of the study was to evaluat…		Excluded due to duplication
M. Amin, TaherehShooshtari, Farkhondeh SalehRashno, MohammadSavari, MohammadJahangirmehr, FatemehArshadi, Mania	2019	association between biofilm formation, structure, and the expression levels of genes related to biofilm formation and biofilm-specific resistance of acinetobacter baumannii strains isolated from burn infection in ahvaz, iran	background: the ability of biofilm formation is an effective way for acinetobacter baumannii survival from stressed conditions. this present study was aimed to evaluate the association between biofilm formation, structure, the expression levels of genes related to biofilm formation and biofilm-specific resistance of a. baumannii strains isolated from burn infections in ahvaz, iran. methods: in th…	10.2147/idr.s228981	Excluded due to duplication
M. Amin, TaherehShooshtari, Farkhondeh SalehGoodarzi, Hamed	2019	association of the genes encoding metallo-beta-lactamase with the presence of integrons among multidrug-resistant clinical isolates of acinetobacter baumannii	background: metallo-beta-lactamases (mbl) are usually encoded on the gene cassettes harboring integrons and disseminated easily among acinetobacter baumannii isolates. this study was aimed to investigate the association of the genes encoding mbl with the presence of class 1 and 2 integrons among multidrug-resistant (mdr) a. baumannii isolates. methodology: a total of 85 non-duplicated a. baumanni…	10.2147/idr.s196575	Excluded due to duplication
Z. Aminzadeh, DavoodFatemi, AlirezaArmaki, Saieed AzadAslanbeygi, Bahram	2013	prevalence and antimicrobial susceptibility pattern of extended spectrum beta lactamase (esbl) and non-esbl producing enteric gram-negative bacteria and activity of nitrofurantoin in the era of esbl	background: resistance in enteric gram-negative bacteria is of a great concern and concise local data are lacking. objectives: to determine prevalence and antimicrobial susceptibility pattern of extended spectrum beta-lactamase (esbl) and non-esbl producing enteric gram-negative bacteria. materials and methods: in a descriptive study in tehran, patients' samples have been obtained and were inocul…	10.5812/jjm.6699	Exclouded due to (Lacks necessary data)
G. S. Amiri, MaryamBahreini, MasoumehMafinezhad, AsgharGhazvini, KiarashSharifmoghadam, Mohammad Reza	2019	determination of imipenem efflux-mediated resistance in acinetobacter spp., using an efflux pump inhibitor	background and objectives: in recent years, reports of acinetobacter strains resistant to all known antibiotics have caused a great concern in medical communities. overexpression of efflux pumps is one of the major causes of resistance in bacteria. the aim of this study was to investigate the role of efflux pumps in conferring resistance to imipenem in clinically important acinetobacter spp; acin…		Excluded due to duplication
P. K.-Y. Amiri, J.Kazemian, H.Rezaei, F.	2022	antibacterial activity of chitosan-based nanohybrid membranes against drug-resistant bacterial isolates from burn wound infections	biocompatible and non-toxic properties of chitosan make it a candidate with excellent application prospects in developing wound dressing conjugate compounds. six different chitosan-based nanohybrid membranes were evaluated against multidrug-resistant bacterial isolates. different combinations of chitosan, ciprofloxacin (cip), biofunctionalized montmorillonite (mmt), and montmorillonite with sulfa…	10.1007/s00203-022-02918-6	Excluded due to duplication
S. H. Amiri, S.Amoura, K.Dekhil, M.Boubaker, I. B. B.	2017	characterization of carbapenem resistant acinetobacter baumannii isolated from intensive care units in two teaching hospitals from algeria and tunisia	introduction: this study was conducted to identify the enzymatic mechanism of carbapenem resistance in a. baumannii isolated from intensive care units of 2 teaching hospitals (charles nicolle hospital of tunis and university hospital of annaba). methods: twenty seven non repetitive carbapenem-resistant a. baumannii were collected (7 strains in algeria and 20 in tunisia). antibiotic susceptibility…	10.11604/pamj.2017.28.19.9713	Exclouded due to (Lacks necessary data)
S. K. Amit, T.Mishali, H.Shapiro, M.Schwaber, M.Carmeli, Y.	2012	incidence and predictors of bloodstream infections among carbapenem-resistant klebsiella pneumoniae carriers			Excluded due to duplication
S. M. Amit, H.Kotlovsky, T.Schwaber, M. J.Carmeli, Y.	2015	bloodstream infections among carriers of carbapenem-resistant klebsiella pneumoniae: etiology, incidence and predictors	carriers of carbapenem-resistant klebsiella pneumoniae (crkp) are increasingly recognised through active surveillance in much of the world. we studied incidence, aetiology and predictors of bloodstream infections (bsi) among such carriers. via a retrospective cohort study conducted in a tertiary care teaching hospital, we examined occurrence of bsi within 45 days of crkp carrier detection. three …	10.1016/j.cmi.2014.08.001	Excluded due to duplication
A. M. Amjad, IaAbbasi, SaFarwa, U.Malik, N.Zia, F.	2011	modified hodge test: a simple and effective test for detection of carbapenemase production	background and objectives: resistance among bacterial isolates is the leading cause of increased mortality and morbidity worldwide. carbapenems once thought to be effective are becoming ineffective mostly due to the emergence of carbapenemase. this study was designed to determine in vitro efficacy of modified hodge test for detection of carbapenemase production in gram negative rods. material and…		Excluded due to duplication
J. K. Amoah, E. Y.Chiotos, K.Cosgrove, S. E.Tamma, P. D.	2022	administration of a β-lactam prior to vancomycin as the first dose of antibiotic therapy improves survival in patients with bloodstream infections	background: prompt initiation of antibiotic therapy improves the survival of patients with bloodstream infections (bsis). we sought to determine if the sequence of administration of the first dose of antibiotic therapy (ie, β-lactam or vancomycin, if both are deemed necessary and cannot be administered simultaneously) impacts early mortality for patients with bsi. methods: we conducted a multicen…	10.1093/cid/ciab865	Excluded due to duplication
M. S. Amudhan, UmaKamalanathan, ArunagiriBalaraman, Sekar	2012	bla(imp) and bla(vim) mediated carbapenem resistance in pseudomonas and acinetobacter species in india	introduction: the emergence and rapid spread of bla(imp) and bla(vim) metallo-beta-lactamase (mbl) producing gram-negative bacteria causing nosocomial infections are of concern worldwide due to limited treatment options. methodology: a total of 179 nonreplicate, consecutive, carbapenem resistant pseudomonas aeruginosa (61), acinetobacter baumannii (116), acinetobacter lwoffii (1) and pseudomonas …	10.3855/jidc.2268	Inclouded
S. M. S. Amudhan, U.Arunagiri, K.Sekar, B.	2011	oxa beta-lactamase-mediated carbapenem resistance in acinetobacter baumannii	objectives: acinetobacter baumannii is a significant pathogen in health care settings. in recent years, an increase in carbapenem resistance among a. baumannii due to ambler class b metallo-beta-lactamases or class d oxa carbapenamases has been reported. in this study we detected the presence of oxa carbapenamases and coproduction of metallo-beta-lactamases (bla(vim) and bla(imp)) by phenotypic a…	10.4103/0255-0857.83911	Excluded due to duplication
G. C. An, C. B.Wu, N.Nation, R. L.Gu, K.Nalbant, D.Jimenez-Truque, N.Fissell, W.Rolsma, S.Patel, P. C.Watanabe, A.Fishbane, N.Kirkpatrick, C. M. J.Landersdorfer, C. B.Winokur, P.	2023	evaluation of empirical dosing regimens for meropenem in intensive care unit patients using population pharmacokinetic modeling and target attainment analysis	in the present study, population pharmacokinetic (pk) analysis was performed based on meropenem data from a prospective study conducted in 114 critically ill patients with a wide range of renal functions and various disease conditions. the final model was a one-compartment model with linear elimination, with creatinine clearance and continuous renal replacement therapy affecting clearance, and to…	10.1128/aac.01312-22	Excluded due to duplication
J. An, KaishengMa, YanningGuo, LingYe, LiyanLuo, YanpingYang, Jiyong	2018	emergence of multiple carbapenemase-producing organisms in single patients: an increasing threat to treatment of infection		10.1093/jac/dkx411	Exclouded due to (Lacks necessary data)
J. H. An, Yu-HyoungMoon, Jeong-EunJeong, Jong HaeKim, Soo-HyunKang, Seung-JiPark, Kyung-HwaJung, Sook-InJang, Hee-Chang	2017	active surveillance for carbapenem-resistant acinetobacter baumannii in a medical intensive care unit: can it predict and reduce subsequent infections and the use of colistin?	background: infection caused by carbapenem-resistant acinetobacter baumannii (crab) has become a major problem in intensive care units (icus), with high incidence and mortality. this prospective study investigated the diagnostic value and influence of active surveillance, followed by isolation and enhanced contact precaution (iecp), on the subsequent crab infection and colistin use. methods: the …	10.1016/j.ajic.2017.01.016	Excluded due to duplication
N. V. An, Le HuyLe, Hai Ha LongSon, Nguyen ThaiHong, Le ThuViet, Tien TranLe, Tuan DinhThang, Ta BaVu, Luong HuyNguyen, Vinh Thi HaNguyen, Kien Xuan	2023	distribution and antibiotic resistance characteristics of bacteria isolated from blood culture in a teaching hospital in vietnam during 2014-2021	purpose: studies on the epidemiology of bloodstream infection (bsi) and antimicrobial resistance (amr) are limited in vietnam. thus, the present study aimed to elucidate the epidemiology of bsi and amr of bsi-causing bacteria in vietnam.methods: data regarding blood cultures from 2014 to 2021 were collected and analyzed using the chi-square test, cochran-armitage test, and binomial logistic regre…	10.2147/idr.s402278	Exclouded due to (Lacks necessary data)
Y. A. Anane A, T.Vasaikar, S.Okuthe, G. E.Songca, S.	2019	prevalence and molecular analysis of multidrug-resistant acinetobacter baumannii in the extra-hospital environment in mthatha, south africa	introduction: the presence of acinetobacter baumannii outside hospitals remains unclear. this study aimed to determine the prevalence of multidrug-resistance (mdr) a. baumannii in the extra-hospital environment in mthatha, south africa and to investigate the frequency of carbapenemase-encoding genes. material and methods: from august 2016 to july 2017 a total of 598 abattoir samples and 689 aquat…	10.1016/j.bjid.2019.09.004	Exclouded due to (Lacks necessary data)
Y. A. Anane, TekeVasaikar, SandeepOkuthe, Grace EmilySongca, Sandile	2020	molecular detection of carbapenemase-encoding genes in multidrug-resistantacinetobacter baumanniiclinical isolates in south africa	introduction. carbapenem-resistantacinetobacter baumanniihas been responsible for an increasing number of hospital-acquired infections globally. the study investigated the prevalence of carbapenemase-encoding genes in clinical multidrug-resistanta. baumanniistrains.materials and methods. a total of 100 nonduplicate multidrug-resistanta. baumanniistrains were cultured from clinical samples obtaine…	10.1155/2020/7380740	Exclouded due to (Lacks necessary data)
Y. A. Anane, TekeVasaikar, SandeepOkuthe, Grace EmilySongca, Sandile Phinda	2020	in vitro antimicrobial photodynamic inactivation of multidrug-resistant acinetobacter baumannii biofilm using protoporphyrin ix and methylene blue	background: acinetobacter baumannii is a challenging pathogen due to the rapid development of antimicrobial resistance and biofilm formation. the objective of this study was to evaluate the effect of antimicrobial photodynamic inactivation against biofilms of multidrug-resistant a. baumannii isolated from clinical, abattoir and aquatic sources. methods: the isolates were tested for susceptibility…	10.1016/j.pdpdt.2020.101752	Exclouded due to (Lacks necessary data)
S. R. G. Anchana, Smiline A. S.Gunasekaran, ShobaPriyadharsini, Vijayashree J.	2021	detection of csga gene in carbapenem-resistant acinetobacter baumannii strains and targeting with ocimum sanctum biocompounds	objective(s): carbapenem-resistant acinetobacter baumannii (crab) is considered highly virulent due to csga gene-mediated biofilm formation. the present study aimed to target the same gene, employing the antibiofilm effect of ocimum sanctum (o. sanctum) essential oil compounds among crab strains. materials and methods: a semi-quantitative adherent bioassay was performed to detect the biofilm form…	10.22038/ijbms.2021.52852.11917	Exclouded due to (Lacks necessary data)
P. E. Anderlini, C. D.	1995	nosocomial outbreak caused by a multiresistant clone of acinetobacter baumannii: results of the case- control and molecular epidemiologic investigations	objective: to describe a nosocomial outbreak caused by multiresistant acinetobacter baumannii. design: descriptive and case-control study. antibiotic susceptibilities and pulsed-field gel electrophoresis (pfge) of genomic dna digested with sfii and also with apal were used as markers of strain identity.setting: a large medical school-affiliated hospital in the city of houston, texas.results: duri…	10.1086/647063	Excluded due to duplication
C. T. L. Andersen, C.Garba, S.Sayinzonga-Makombe, N.Mambula, C.Mouniaman, I.Hanson, K. E.Grais, R. F.Isanaka, S.	2022	risk of community- and hospital-acquired bacteremia and profile of antibiotic resistance in children hospitalized with severe acute malnutrition in niger	objective: to estimate the prevalence and antibiotic resistance profile of community- and hospital-acquired bacteremia among hospitalized children with severe acute malnutrition in niger. methods: a descriptive, longitudinal study was conducted in an intensive nutritional rehabilitation center in madarounfa, niger. children aged 6 to 59 months admitted for inpatient treatment of complicated sever…	10.1016/j.ijid.2022.03.047	Excluded due to duplication
D. L. Anderson	2008	sitafloxacin hydrate for bacterial infections	sitafloxacin hydrate (du-6859a, gracevit), a new-generation, broad-spectrum oral fluoroquinolone that is very active against many gram-positive, gram-negative and anaerobic clinical isolates, including strains resistant to other fluoroquinolones, was recently approved in japan for the treatment of respiratory and urinary tract infections. sitafloxacin is active against methicillin-resistant staph…	10.1358/dot.2008.44.7.1219561	Excluded due to duplication
S. E. C. Anderson, Chui YokeWeiss, David S.Rather, Philip N.	2020	copy number of an integron-encoded antibiotic resistance locus regulates a virulence and opacity switch in acinetobacter baumannii ab5075	we describe a novel genetic mechanism in which tandem amplification of a plasmid-borne integron regulates virulence, opacity variation, and global gene expression by altering levels of a putative small rna (srna) in acinetobacter bau-mannii ab5075. copy number of this amplified locus correlated with the rate of switching between virulent opaque (vir-o) and avirulent translucent (av-t) cells. we f…	10.1128/mbio.02338-20	Excluded due to duplication
H. Ando, RobertCleto, SaraLemire, SebastienMimee, MarkLu, Timothy	2015	synthetic biology and therapies for infectious diseases			Excluded due to duplication
L. N. D. Andrade, Ana Lucia	2015	response to detection of new delhi metallo-beta-lactamase-producing bacteria, brazil		10.3201/eid2106.140113	Excluded due to duplication
S. S. S. Andrade, Helio S.Barth, Afonso L.Ribeiro, JulivalZoccoli, CassiaPignatari, Antonio C.Gales, Ana C.	2008	antimicrobial susceptibility of gram-negative bacilli isolated in brazilian hospitals participating in the sentry program (2003-2008)	we report the antimicrobial susceptibility patterns of the five most frequently isolated gram-negative bacilli in the brazilian hospitals participating in the sentry program. a total of 3,220 gram-negative bacilli were analyzed. the strains were consecutively collected (one per patient) between january 2003 and may 2008 and susceptibility tested by reference broth microdilution methods at the jmi…		Exclouded due to (Lacks necessary data)
N. M. Andrea Maldonado, MariaAlberto Lopez, JaimeSierra, PatriciaRobledo, CarlosRobledo, JaimeGrp, Germen	2014	trends in antibiotic resistance in medellin and municipalities of the metropolitan area between 2007 and 2012: results of six years of surveillance	introduction: bacterial resistance is a global phenomenon, but it presents geographic and temporal variations; this is the importance of local surveillance programs. objective: to determine trends in antibiotic resistance in hospitals between 2007 and 2012 in medellin and its metropolitan area. materials and methods: percentages of antibiotic resistance between 2007 and 2012 in 22 institutions we…	10.7705/biomedica.v34i3.1658	Excluded due to duplication
S. Z. Andrea	2010	heteroresistance to meropenem in carbapenem-susceptible acinetobacter baumannii			Exclouded due to (Lacks necessary data)
T. S. R. Andriamanantena, ElisoaRakotonirina, Hanitra C.Randrianirina, FrederiqueRamparany, LovasoaCarod, Jean-FrancoisRichard, VincentTalarmin, Antoine	2010	dissemination of multidrug resistant acinetobacter baumannii in various hospitals of antananarivo madagascar	this study reports the dissemination of multidrug-resistant (mdr) oxa-23-producing acinetobacter baumannii clones in hospitals in antananarivo, madagascar. a total of 53 carbapenem-resistant a. baumannii isolates were obtained from september 2006 to march 2009 in five hospitals. these resistant strains represent 44% of all a. baumannii isolates. the double disk synergy test was performed to scree…	10.1186/1476-0711-9-17	Excluded due to duplication
D. Anggraini, Rahmat AzhariHadi, UsmanKuntaman, Kuntaman	2022	the susceptibility pattern and distribution of blaoxa-23 genes of clinical isolate acinetobacter baumannii in a tertiary hospital, indonesia	introduction: acinetobacter baumannii, a pathogen of concern in hospitals worldwide, has diverse antimicrobial resistance mechanisms leading to limiting the antibiotic options and carbapenemase enzyme production is one of the common mechanisms in carbapenem resistance. the epidemiology and resistance pattern of clinical isolates are critical in developing a prevention and treatment strategy. the …	10.3855/jidc.15902	Exclouded due to (Lacks necessary data)
D. Anggraini, DewiEndraswari, Pepy DwiJasmin, NoviraSiregar, Fajri MarindraHadi, UsmanKuntaman, Kuntaman	2022	multicenter study of the risk factors and outcomes of bloodstream infections caused by carbapenem-non-susceptible acinetobacter baumannii in indonesia	the prevalence of bacteremia caused by carbapenem-non-susceptible acinetobacter baumannii (cnsab) continues to increase, and it is associated with a high mortality rate. early recognition of infection and mortality determinants risk factors is necessary for adequate antibiotic administration. we aimed to determine the risk factors and outcomes of cnsab bacteremia in indonesia. a multicenter case-…	10.3390/tropicalmed7080161	Excluded due to duplication
D. Anggraini, DewiSaharman, Yulia RosaEndraswari, Pepy DwiCahyarini, CahyariniSaptawati, LeliHayati, ZinatulFarida, HelmiaSiregar, CherryPasaribu, MunawarohHomenta, HeriyannisTjoa, EntyJasmin, NoviraSarassari, RosantiaSetyarini, WahyuHadi, UsmanKuntaman, Kuntaman	2022	distribution of carbapenemase genes among carbapenem-non-susceptible acinetobacter baumanii blood isolates in indonesia: a multicenter study	carbapenem non-susceptible acinetobacter baumannii (cnsab) is an important pathogen that causes nosocomial bacteremia among critically ill patients worldwide. the magnitude of antibiotic resistance of a. baumanii in indonesia is expected to be significant; however, the data available are limited. the aim of this study was to analyze the genetic profiles of cnsab isolates from patients with bacter…	10.3390/antibiotics11030366	Inclouded
N. Angkasekwinai, PeerawongChaiyasoot, KusumaThamlikitkul, Visanu	2011	monitoring of effectiveness and safety of generic formulation of meropenem for treatment of infections at siriraj hospital	objective: in siriraj hospital, generic meropenem (monem) has been available and was substituted for original meropenem, but the effectiveness and safety of using generic meropenem in a clinical setting are the main concern. material and method: from july 2007 to june 2009, hospitalized patients aged 18 or older who received meropenem for 48 hours were identified from the pharmacy database of sir…		Excluded due to duplication
E.-M. Angles-Yanqui, JorgeSacsaquispe-Contreras, RosaPampa-Espinoza, Luis	2020	panorama of carbapenemases in peru	objective. to describe the genotypes of the carbapenemases reported from microbiological isolates of patients in peru. methods. a systematic search of the biomedical literature about carbapenemases with genotypic confirmation was carried out. it included literature published from 1 january 2000 through 15 september 2019 in the pubmed, scopus, virtual health library, concytec virtual library, and …	10.26633/rpsp.2020.61	Excluded due to duplication
S. K. Angurana	2020	scourge of acinetobacter among out-born neonates admitted to pediatric emergency of a tertiary care teaching hospital in north india	objectives: to study clinical profile, risk factors, complications, antibiotic resistance pattern, treatment, and outcome among outborn neonates with acinetobacter spp. blood stream infection (bsi) admitted in pediatric emergency of a tertiary care teaching hospital in north india. materials and methods: subgroup analysis of a prospective study conducted over a period of 1 year (february 2018 to …	10.5005/jp-journals-10071-23353.13	Exclouded due to (Lacks necessary data)
N. T. N. Anh, T. V. T.Tuan, H. M.Tuan, N. S.Dao Minh, Y.Van Vinh Chau, N.Baker, S.Duong, H. H. T.	2017	molecular epidemiology and antimicrobial resistance phenotypes of acinetobacter baumannii isolated from patients in three hospitals in southern vietnam	multidrug resistance in the nosocomial pathogen acinetobacter baumannii limits therapeutic options and impacts on clinical care. resistance against carbapenems, a group of last-resort antimicrobials for treating multidrug-resistant (mdr) a. baumannii infections, is associated with the expression (and over-expression) of carbapenemases encoded by the blaoxa genes. the aim of this study was to dete…	10.1099/jmm.0.000418	Excluded due to duplication
M. Annamanedi, Gajapati Y. N.Anuradha, K.Kalle, Arunasree M.	2017	celecoxib enhances the efficacy of low-dose antibiotic treatment against polymicrobial sepsis in mice and clinical isolates of eskape pathogens	treatment of multidrug resistant bacterial infections has been a great challenge globally. previous studies including our study have highlighted the use of celecoxib, a non-steroidal anti-inflammatory drug in combination with antibiotic has decreased the minimal inhibitory concentration to limit staphylococcus aureus infection. however, the efficacy of this combinatorial treatment against various…	10.3389/fmicb.2017.00805	Excluded due to duplication
Anonymous	2008	6th international specialized exhibition world of biotechnology, moscow, russia, march 11 -13, 2008	this meeting on biotechnology contain 17 meeting abstracts written in russian language with english titles. topics covered include antimicrobial activities against serine carbapenemase- and metallo-beta-lactamase-producing enterobacteiaceae, antibiotic resistance emergence, predictors of carbapenem-resistant klebsiella pneumoniae, role of beta-lactamase inhibitors in enterobacterial isolates, fal…		Excluded due to duplication
Anonymous	2012	the 50th conference of infectious diseases in fukuoka			Excluded due to duplication
Anonymous	2021	education: the role of the first siderophore cephalosporin fetcroja(r) (cefiderocol) in uk clinical practice: introduction (vol 3,pg 3, 2021)			Excluded due to duplication
F. C. Ansaldi, P.Bassetti, M.Zancolli, M.Molinari, M. P.Talamini, A.Ginocchio, F.Durando, P.Mussap, M.Orengo, G.Viscoli, C.Icardi, G.	2011	sequential outbreaks of multidrug-resistant acinetobacter baumannii in intensive care units of a tertiary referral hospital in italy: combined molecular approach for epidemiological investigation	a laboratory-based surveillance study was conducted from january 2007 to may 2010 in san martino tertiary referral hospital in genoa, italy in which the molecular epidemiology of multidrug-resistant acinetobacter baumannii was investigated in the five intensive care units (icus). a total of 53 a. baumannii strains were isolated from patients admitted to icus (69.8%) and to other epidemiologically…	10.1016/j.jhin.2011.05.027	Excluded due to duplication
M. Ansari, Subhas ChandraRai, GaneshRai, Kul RajPyakurel, SusilBhandari, BinaSah, Anil KumarRai, Shiba Kumar	2021	prevalence of multidrug-resistance and blavim and blaimp genes among gram-negative clinical isolates in tertiary care hospital, kathmandu, nepal	background and objectives: carbapenems have been the choice of antibiotics for the treatment of infections caused by multidrug-resistant bacteria. the main objective of this study was to determine the prevalence of carbapenemase (bla vim and bla imp ) producing isolates among enterobacteriaceae, pseudomonas aeruginosa, and acinetobacter baumannii. materials and methods: a total of 1,151 clinical …	10.18502/ijm.v13i3.6392	Exclouded due to (Lacks necessary data)
M. A. Ansari, S. C.Rai, G.Rai, K. R.Pyakurel, S.Bhandari, B.Sah, A. K.Rai, S. K.	2021	prevalence of multidrug-resistance and bla and bla vimimp genes among gram-negative clinical isolates in tertiary care hospital, kathmandu, nepal	background and objectives: carbapenems have been the choice of antibiotics for the treatment of infections caused by multidrug-resistant bacteria. the main objective of this study was to determine the prevalence of carbapenemase (blavim and bla ) producing isolates among enterobacteriaceae, pseudomonas aeruginosa, and acinetobacter baumannii. imp materials and methods: a total of 1,151 clinical s…		Exclouded due to (Lacks necessary data)
C. Antachopoulos, Elias	2017	colistin use in neonates and children with infections due to carbapenem-resistant bacteria	current evidence on the use of colistin in pediatric patients for infections caused by carbapenem-resistant bacteria is based on retrospective case series. the coadministration of colistin with other antimicrobial agents was associated with a relatively low rate of nephrotoxicity and a favorable outcome in > 70% of these patients. further study of colistin pharmacokinetics in children and neonate…	10.1097/inf.0000000000001655	Excluded due to duplication
K. B. F. Anthony, Neil O.Linkin, Darren R.Gasink, Leanne B.Edelstein, Paul H.Lautenbach, Ebbing	2008	clinical and microbiological outcomes of serious infections with multidrug-resistant gram-negative organisms treated with tigecycline	eighteen patients received tigecycline as treatment for infection due to multidrug-resistant gram-negative bacilli, including acinetobacter baumannii and klebsiella pneumoniae carbapenemase - and extended-spectrum beta-lactamase-producing enterobacteriaceae. pretherapy minimum inhibitory concentration values for tigecycline predicted clinical success. observed evolution of resistance during thera…	10.1086/526775	Excluded due to duplication
K. B. F. Anthony, N. O.Edelstein, P. H.Lautenbach, E.	2008	reply to curcio and fernández and to wikler and ferraro		10.1086/588052	Excluded due to duplication
A. Antonelli, TommasoDi Pilato, VincenzoRiccobono, EleonoraPerriello, GabrieleMencacci, AntonellaRossolini, Gian Maria	2019	kpc-31 expressed in a ceftazidime/avibactam-resistant klebsiella pneumoniae is associated with relevant detection issues		10.1093/jac/dkz156	Excluded due to duplication
A. Antonelli, MarcoTellapragada, ChaitanyaHasan, BadrulMaruri, AinhizeGijon, DesireeMorecchiato, Fabiode Vogel, CorneVerbon, Anneliesvan Wamel, WillemKragh, Kasper NorskovFrimodt-Moller, NielsCanton, RafaelGiske, Christian G.Rossolini, Gian Maria	2022	isothermal microcalorimetry vs checkerboard assay to evaluate in-vitro synergism of meropenem-amikacin and meropenem-colistin combinations against multi-drug-resistant gram-negative pathogens	objectives: to evaluate the activity of meropenem-amikacin and meropenem-colistin combinations with checkerboard broth microdilution (ckbm) compared with isothermal microcalorimetry (itmc) assays against a multi-centric collection of multi-drug-resistant gram-negative clinical isolates; and to compare the fractional inhibitory concentration (fic) index and time to results of ckbm and itmc.methods…	10.1016/j.ijantimicag.2022.106668	Excluded due to duplication
C. N. Antonio, P.Mamizuka, E. M.Lincopan, N.	2010	first report of carbapenem-resistant acinetobacter baumannii strains carrying bla(oxa-72) and bla(oxa-58) genes in brazil			Excluded due to duplication
C. S. N. Antonio, Patricia R.Medeiros, MicheliMamizuka, Elsa M.Elmor de Araujo, Maria R.Lincopan, Nilton	2011	high prevalence of carbapenem-resistant acinetobacter baumannii carrying the bla(oxa-143) gene in brazilian hospitals		10.1128/aac.01102-10	Excluded due to duplication
C. S. N. Antonio, P. R.Medeiros, M.Mamizuka, E. M.Elmor De Araújo, M. R.Lincopan, N.	2011	author's reply		10.1128/aac.00295-11	Excluded due to duplication
J. Antonio Martinez	2016	approach to directed therapy after knowledge of the isolate: carbapenemase-producing enterobacteriaceae, multidrug-resistant pseudomonas aeruginosa and carbapenem-resistant acinetobacter baumannii	directed treatment of infections due to multidrug-resistant gram-negative bacilli is a difficult task, since it requires the use of a limited number of antibiotics that are often more toxic and possibly less efficacious than beta-lactams and fluoroquinolones. furthermore, there are very few controlled trials informing on the relative efficacy of different therapeutic strategies. as a general rule…		Excluded due to duplication
S. A. C. Antoniu, I.	2012	inhaled colistin for lower respiratory tract infections	introduction: lower respiratory tract infections, due to pseudomonas aeruginosa or acinetobacter baumannii, are frequently encountered in patients with cystic fibrosis (cf) or in patients developing nosocomial pneumonias. both of these conditions bear a high mortality risk and aggressive antibiotic therapy is necessary. inhaled antibiotics might represent an effective therapeutic approach for the…	10.1517/17425247.2012.660480	Excluded due to duplication
A. Antonoplis, XiaoyuWegner, TristanWender, Paul A.Cegelski, Lynette	2019	vancomycin-arginine conjugate inhibits growth of carbapenem-resistant e. coli and targets cell-wall synthesis	the emergence of multi-drug-resistant gram-negative bacteria, including carbapenem-resistant enterobacteriaceae, is a major health problem that necessitates the development of new antibiotics. vancomycin inhibits cell-wall synthesis in gram-positive bacteria but is generally ineffective against gram-negative bacteria and is unable to penetrate the outer membrane barrier. in an effort to determine…	10.1021/acschembio.9b00565	Excluded due to duplication
N. T. F. Antunes, Jed F.	2014	acquired class d beta-lactamases	the class d beta-lactamases have emerged as a prominent resistance mechanism against beta-lactam antibiotics that previously had efficacy against infections caused by pathogenic bacteria, especially by acinetobacter baumannii and the enterobacteriaceae. the phenotypic and structural characteristics of these enzymes correlate to activities that are classified either as a narrow spectrum, an extend…	10.3390/antibiotics3030398	Excluded due to duplication
N. T. L. Antunes, Toni L.Toth, MartaStewart, Nichole K.Frase, HilaryVakulenko, Sergei B.	2014	class d beta-lactamases: are they all carbapenemases?	carbapenem-hydrolyzing class d beta-lactamases (chdls) are enzymes of the utmost clinical importance due to their ability to produce resistance to carbapenems, the antibiotics of last resort for the treatment of various life-threatening infections. the vast majority of these enzymes have been identified in acinetobacter spp., notably in acinetobacter baumannii. the oxa-2 and oxa-10 enzymes predom…	10.1128/aac.02522-13	Excluded due to duplication
V. R. Anumakonda, M.Murthy, R. G.Pyda, V.	2011	management of multiple pathogens with a bla-new delhi metallo-carbapenemase gene in a critical care unit: a challenge	introduction. we report a rare case of klebsiella pneumonia, stenotrophomonas maltophilia and acinetobacter baumannii strain with bla-new delhi metallo-carbapenemase gene harboring in a adult patient who returned from india, requiring advanced respiratory support. objectives. bacteria carrying bla (ndm-1) are highly resistant to nearly all available beta-lactam antibiotics and many classes of ant…		Excluded due to duplication
S. Anunnatsiri, Pantipa	2011	risk factors and clinical outcomes of multidrug-resistant acinetobacter baumannii bacteremia at a university hospital in thailand	multidrug-resistant (mdr) acinetobacter baumannii has become a major cause of hospital-acquired infection worldwide. there are few papers regarding this particular subject. our aim was to assess the incidence of bacteremia due to mdr acinetobacter baumannii, factors associated with the infection, and clinical outcomes. we studied 49 cases of a. baumannii bacteremia in adult patients admitted to a…		Excluded due to duplication
S. T. Anunnatsiri, P.	2010	rist factors and clinical outcomes of multidrug-resistant acinetobacter baumannii bacteremia in a university hospital, thailand		10.1016/j.ijid.2010.02.2042	Excluded due to duplication
K. S. Anuradha, V. V.Umabala, P.Satheesh, T.Lakshmi, V.	2007	sensitivity pattern of gram negative bacilli to three beta-lactam/beta-lactamase inhibitor combinations using the automated api system	purpose: to evaluate the spectrum of activity of three beta-lactamase inhibitors such as amoxicillin/ clavulanic acid, ticarcillin/ clavulanic acid and piperacillin/ tazobactam in comparison to cephalosporins against gram negative bacilli. methods: gram-negative bacilli isolated from the clinical specimens received in the laboratory were included in the study. using the api system (biomiotarieux)…		Excluded due to duplication
M. Anvarinejad, AzizDavarpanah, Mohammad AliMahmudi, HosseinMammina, CaterinaVazin, Afsaneh	2015	phenotypic and molecular epidemiology of acinetobacter calcoaceticus-baumannii complex strains spread at nemazee hospital of shiraz, iran	background: acinetobacter calcoaceticus baumannii (acb) complex are gram-negative opportunistic bacteria with low virulence properties. their resistance to antibiotics has become a matter of concern in hospital infections. objectives: the present study aimed to determine the prevalence and antimicrobial susceptibility of acb isolates collected from the nemazee hospital of shiraz. in addition, pul…	10.5812/jjm.8(5)2015.19180	Excluded due to duplication
M. Anwar, HassanZafar, AizzaHamid, Hamdan	2016	phenotypic detection of metallo-beta-lactamases in carbapenem resistant acinetobacter baumannii isolated from pediatric patients in pakistan	multidrug resistant a. baumannii has emerged as an important and problematic human pathogen as it is the causative agent of several types of infections especially in neonates and immunocompromised patients because they have least capacity to fight against infections. carbapenems are used as last resort antibiotics for treating these infections but currently resistance against carbapenems due to m…	10.1155/2016/8603964	Inclouded
N. A. Anwar, N. Z.Begum, S.Fathima, A. F.Khan, A. A.	2021	emergence of antimicrobial resistance and magnitude of unani medicine - scope and challenges	emergence of antimicrobial resistance, with practically all newly developed and even more potent antibiotics like carbapenem and colistin, has become a matter of great public health concern. a number of common diseases of public health importance are becoming harder and sometimes impossible to treat due to increased resistance of pathogens. these alarming threats seek prime attention of scientifi…	10.1515/jcim-2020-0092	Excluded due to duplication
T. Aoki, HidenoriYamawaki, KenjiYokoo, KatsukiSato, JunHisakawa, ShinyaHasegawa, YasushiKusano, HirokiSano, MasayukiSugimoto, HidekiNishitani, YasuhiroSato, TakafumiTsuji, MasakatsuNakamura, RioNishikawa, ToruYamano, Yoshinori	2018	cefiderocol (s-649266), a new siderophore cephalosporin exhibiting potent activities against pseudomonas aeruginosa and other gram-negative pathogens including multi-drug resistant bacteria: structure activity relationship	the structure-activity relationship (sar) for a novel series of catechol conjugated siderophore cephalosporins is described with their in vitro activities against multi-drug resistant gram-negative pathogens including pseudomonas aeruginosa, acinetobacter baumannii, stenotrophomonas maltophilia and enterobacteriaceae. cefiderocol (3) was one of the best molecules which displayed well-balanced and…	10.1016/j.ejmech.2018.06.014	Excluded due to duplication
V. Aparna, KesavanSu, ZhaoliangWang, ShengjunXu, Huaxi	2021	the innate resistome of "recalcitrant" acinetobacter baumannii and the role of nanoparticles in combating these mdr pathogens	acinetobacter baumannii, a nosocomial pathogen, and member of eskape bacteria are currently a global threat. a. baumannii is equipped naturally laden with strong intrinsic resistance factors and is also capable of acquiring many resistance determinants against different antibiotic classes. intrinsic resistome is defined as a mechanism of antibiotic resistance that is innately expressed/chromosoma…	10.1007/s13204-021-01877-6	Excluded due to duplication
A. Apisaranthanarak, SassinuchLuxamesathaporn, PornpongMundy, Linda M.	2013	intensified infection control measures to minimize the spread of colistin-resistant acinetobacter baumannii		10.1086/669959	Excluded due to duplication
A. Apisarnthanarak, PanuddaSutepvarnon, ApisadaBailey, Thomas C.Fraser, Victoria J.	2007	the long-term outcomes of an antibiotic control program with and without education		10.1086/522279	Excluded due to duplication
A. Apisarnthanarak, Linda M.	2008	role of combination antibiogram in empirical treatment of infection due to multidrug-resistant acinetobacter baumannii		10.1086/588681	Excluded due to duplication
A. Apisarnthanarak, WanchaiTiengrim, SurapeeSawanpanyalert, PathomAswapokee, Nalinee	2009	an overview of antimicrobial susceptibility patterns for gram-negative bacteria from the national antimicrobial resistance surveillance thailand (narst) program from 2000 to 2005	the national antimicrobial resistance surveillance thailand (narst) has been initiated since 1998 to strengthen the surveillance program for antimicrobial-resistant pathogens as well as to standardize the laboratory practices in thailand. this collaborative network was funded by the world health organization, and involved 33 hospitals throughout thailand at the first phase. nevertheless, no prior…		Excluded due to duplication
A. Apisarnthanarak, PattarachaiApisarnthanarak, PiyapornMundy, Linda M.	2011	gastrointestinal selective capacity of doripenem, meropenem, and imipenem for carbapenem-resistant gram-negative bacilli in treated patients with pneumonia		10.1086/659252	Excluded due to duplication
A. Apisarnthanarak, Hsu LiWarren, David K.	2012	termination of an extreme-drug resistant-acinetobacter baumannii outbreak in a hospital after flooding: lessons learned		10.1093/cid/cis726	Excluded due to duplication
A. Apisarnthanarak, David K.	2013	screening for carbapenem-resistant acinetobacter baumannii colonization sites: an implication for combination of horizontal and vertical approaches		10.1093/cid/cis1024	Exclouded due to (Lacks necessary data)
A. Apisarnthanarak, SumanaMundy, Linda M.	2013	associations between carbapenem use, carbapenem-resistant pseudomonas aeruginosa, and carbapenem-resistant acinetobacter baumannii		10.1086/673460	Excluded due to duplication
A. Apisarnthanarak, Li YangKhawcharoenporn, ThanaMundy, Linda M.	2013	carbapenem-resistant gram-negative bacteria: how to prioritize infection prevention and control interventions in resource-limited settings?	emergences of carbapenem-resistant gram-negative bacteria (crgnb) have heightened global awareness of the prioritization of infection prevention and control (ipc) interventions to minimize infections attributed to these bacteria. effective new antibiotic drugs for crgnb are estimated to be at least 5 years off completion of trials and approval for use. hence, effective ipc strategies remain at th…	10.1586/eri.12.164	Excluded due to duplication
A. Apisarnthanarak, PloenpitLaovachirasuwan, PornpimolWeber, David J.Singh, Nalini	2016	is aerosalization a problem with carbapenem-resistant acinetobacter baumannii in thailand hospital?	we evaluated the presence of air contamination with carbapenem-resistant acinetobacter baumannii (crab) in medical units where patients with crab pneumonia were hospitalized, and in obstetrics and gynecology units with open-air ventilation in-patient settings. there was no evidence of crab contamination in either of the units.	10.1093/ofid/ofw124	Excluded due to duplication
A. Apisarnthanarak, Andrea Lay-HoonChiu, Cheng-HsunKumar, SureshLe Thi Anh, ThuTan, Ban HockZong, ZhiyongChuang, Yin ChingKaruniawati, AnisTayzon, Maria FeSo, Thomas Man-KitPeterson, Lance R.	2018	antimicrobial stewardship for acute-care hospitals: an asian perspective	inappropriate use of antibiotics is contributing to a serious antimicrobial resistance problem in asian hospitals. despite resource constraints in the region, all asian hospitals should implement antimicrobial stewardship (ams) programs to optimize antibiotic treatment, improve patient outcomes, and minimize antimicrobial resistance. this document describes a consensus statement from a panel of r…	10.1017/ice.2018.188	Excluded due to duplication
A. A. Apisarnthanarak, P.Warren, D. K.Fraser, V. J.	2011	does central venous catheter tips colonization with multi-drug resistant- acinetobacter baumannii a predictor for bacteremia?		10.1093/cid/cir090	Excluded due to duplication
A. D. Apisarnthanarak, S.Khawcharoenporn, T.Limsrivilai, J.Warachan, B.Bailey, T. C.Fraser, V. J.	2006	effectiveness of education and an antibiotic-control program in a tertiary care hospital in thailand	background. we conducted a study to evaluate the impact of education and an antibiotic-control program on antibiotic-prescribing practices, antibiotic consumption, antimicrobial resistance, and cost of antibiotics in a tertiary care hospital in thailand. methods. a study of the year before and the year after the intervention was performed. inpatient antibiotic prescriptions were prospectively obs…	10.1086/500325	Excluded due to duplication
A. P. Apisarnthanarak, U.Thongphubeth, K.Yuekyen, C.Warren, D. K.Fraser, V. J.	2008	a multifaceted intervention to reduce pandrug-resistant acinetobacter baumannii colonization and infection in 3 intensive care units in a thai tertiary care center: a 3-year study	background. we sought to determine the long-term effect of a multifaceted infection-control intervention to reduce the incidence of pandrug-resistant acinetobacter baumannii infection in a thai tertiary care center. methods. a 3-year, prospective, controlled, quasi-experimental study was conducted in medical intensive care, surgical intensive care, and coronary care units for a 1-year period befo…	10.1086/591134	Excluded due to duplication
E. Apostolopoulou, VasiliosFilntisis, GeorgiosKithreotis, ProkopisStefanidis, EvagelosGalanis, PetrosVeldekis, Dimitrios	2013	surveillance of device-associated infection rates and mortality in 3 greek intensive care units	background several studies suggest that device-associated, health care-associated infections (da-hais) affect the quality of care in intensive care units, increasing patients' morbidity and mortality and the costs of patient care. objectives to assess the da-hais rates, microbiological profile, antimicrobial resistance, and crude excess mortality in 3 intensive care units in athens, greece. metho…	10.4037/ajcc2013324	Excluded due to duplication
H. J. L. Appaneal, Vrishali V.LaPlante, Kerry L.Caffrey, Aisling R.	2022	treatment, clinical outcomes, and predictors of mortality among a national cohort of admitted patients with acinetobacter baumannii infection	the objectives were to analyze treatment, clinical outcomes, and predictors of mortality in hospitalized patients with acinetobacter baumannii infection. this was a retrospective cohort study of inpatients with a. baumannii cultures and treatment from 2010 to 2019. patients who died during admission were compared to those who survived, to identify predictors of inpatient mortality, using multivar…	10.1128/aac.01975-21	Excluded due to duplication
H. J. O. N. Appaneal, EmilyLopes, Vrishali V.LaPlante, Kerry L.Caffrey, Aisling R.	2021	national trends in hospital, long-term care and outpatient acinetobacter baumannii resistance rates	introduction. acinetobacter baumannii is a top-priority pathogen of the world health organization (who) and the centers for disease control (cdc) due to antibiotic resistance. gap statement. trends in a. baumannii resistance rates that include community isolates are unknown. aim. identify trends in a. baumannii resistance rates across the veterans affairs (va) healthcare system, including isolate…	10.1099/jmm.0.001473	Exclouded due to (Lacks necessary data)
M. D. B. Appleman, H.Citron, D. M.Heseltine, P. N. R.Yellin, A. E.Murray, J.Berne, T. V.	2000	in vitro activities of nontraditional antimicrobials against multiresistant acinetobacter baumannii strains isolated in an intensive care unit outbreak	fifteen multiresistant acinetobacter baumannii isolates from patients in intensive care units and 14 nonoutbreak strains mere tested to determine in vitro activities of nontraditional antimicrobials, including cefepime, meropenem, netilmicin, azithromycin, doxycycline, rifampin, sulbactam, and trovafloxacin. the latter five drugs were further tested against four of the strains for bactericidal or…	10.1128/aac.44.4.1035-1040.2000	Excluded due to duplication
N. S. Aquinas, E.Dhanashree, B.Hegde, A.	2022	effect of cymbopogon citratus on biofilm production by multidrug resistant acinetobacter baumannii	introduction and aim: acinetobacter baumannii, is the cause of many nosocomial infections which poses a serious threat to patients. being a highly resistant organism, it has been placed in the critical priority list by who in 2017, thereby requiring newer effective drugs and alternative strategies. increased antibiotic resistance has made it difficult to treat patients infected with this organism…	10.51248/.v42i6.2097	Excluded due to duplication
G. F. I. Araj, T.Berry, A.Sarkis, D. K.	2021	nationwide proficiency assessment of bacterial identification and antimicrobial susceptibility testing among 110 laboratories in lebanon	introduction: proficiency testing (pt) is one of the most valuable and important activities for the clinical microbiology laboratories (cml) to enroll in to ensure the accuracy and reliability of results. this first time conducted nationwide study was warranted to assess the pt performance activity among cml in lebanon. methodology: four training and pt activities were organized for 110 nationwid…	10.3855/jidc.15381	Exclouded due to (Lacks necessary data)
Y. Arakawa	2015	global spread of multidrug-resistant microbes including cre and clinical alerts	after the emergence of methicillin-resistant staphylococcus aureus (mrsa) in the 1960s, vancomycin-resistant enterococci (vre) and esbl (extended-spectrum β-lactamase)-producing gram-negative bacteria emerged in 1980s. in the 1990s, multidrug-resistant (mdr) mycobacterium tuberculosis (mdr-tb) and mdr pseudomonas aeruginosa (mdrp) have also become a new clinical concern. in the 2000s, bacterial s…		Excluded due to duplication
Y. Arakawa	2020	systematic research to overcome newly emerged multidrug-resistant bacteria	in the 1980s, i found that the chromosomal beta-lactamase of klebsiella pneumoniae len-1 showed a very high similarity to the r-plasmid-mediated penicillinase tem-1 on the amino acid sequence level, and this strongly suggested the origination of tem-1 from the chromosomal penicillinases of k. pneumoniae or related bacteria. moreover, the chromosomal k1 beta-lactamase (koxy) of klebsiella oxytoca …	10.1111/1348-0421.12781	Excluded due to duplication
C. P. Aranaga, L. D.Martínez, E. A.Falco, A.	2022	phage therapy in the era of multidrug resistance in bacteria: a systematic review	bacteriophages offer an alternative for the treatment of multidrug-resistant bacterial diseases as their mechanism of action differs from that of antibiotics. however, their application in the clinical field is limited to specific cases of patients with few or no other alternative therapies. this systematic review assesses the effectiveness and safety of phage therapy against multidrug-resistant …	10.3390/ijms23094577	Excluded due to duplication
V. Aranzana-Climent, DiarmaidCao, ShaTomczak, MagdalenaUrbas, MalgorzataZabicka, DorotaLundberg, Carina VingsboHansen, JonLindberg, JohanHobbie, Sven N.Friberg, Lena E.	2022	translational in vitro and in vivo pkpd modelling for apramycin against gram-negative lung pathogens to facilitate prediction of human efficacious dose in pneumonia	objectives: new drugs and methods to efficiently fight carbapenem-resistant gram-negative pathogens are sorely needed. in this study, we characterized the preclinical pharmacokinetics (pk) and pharmacodynamics of the clinical stage drug candidate apramycin in time kill and mouse lung infection models. based on in vitro and in vivo data, we developed a mathematical model to predict human efficacy.…	10.1016/j.cmi.2022.05.003	Excluded due to duplication
S. R. M. G. Araujo Castilho, Cassia SilvaGuilarde, Adriana OliveiraCardoso, Juliana LamaroPorfirio Andre, Maria ClaudiaJunqueira-Kipnis, Ana PaulaKipnis, Andre	2017	acinetobacter baumannii strains isolated from patients in intensive care units in goiania, brazil: molecular and drug susceptibility profiles	resistance to antimicrobial agents is increasing worldwide and imposes significant life-threatening risks to several different populations, especially those in intensive care units (icus). bacteria can quickly develop or acquire resistance to antimicrobial drugs, and combined with their intrinsic potential to cause disease in humans, these bacteria can become deadly. among gram-negative bacteria,…	10.1371/journal.pone.0176790	Excluded due to duplication
M. Arbune, GabrielaNiculet, ElenaIancu, Alina VioricaLupasteanu, GabrielaFotea, SilviaVasile, Mihaela CameliaTatu, Alin Laurentiu	2021	prevalence of antibiotic resistance of eskape pathogens over five years in an infectious diseases hospital from south-east of romania	purpose: this study aimed at identifying the main antimicrobial resistance of eskape (enterococcus faecium, staphylococcus aureus, klebsiella pneumoniae, acinetobacter baumannii, pseudomonas aeruginosa, escherichia coli) pathogens in a romanian infectious diseases hospital. this antimicrobial resistance is a global threat, having high rates of multidrug resistance and limited treatment options. p…	10.2147/idr.s312231	Inclouded
B. S. Arda, O. R.Yamazhan, T.Tasbakan, M.Pullukcu, H.Tunger, A.Buke, C.Ulusoy, S.	2007	short-term effect of antibiotic control policy on the usage patterns and cost of antimicrobials, mortality, nosocomial infection rates and antibacterial resistance	objectives: in 2003 turkish government released a new budget application instruction for regulating the usage of parenteral antibiotics inside and outside of the hospitals. in this study it was aimed to evaluate the effect of this instruction on the overall usage of restricted antibiotics, their cost, overall mortality, bacterial resistance patterns and nosocomial infection rates in intensive car…	10.1016/j.jinf.2007.02.014	Excluded due to duplication
A. Ardebili, AhdiehRastegar, Mostafa	2023	polymyxin combination therapy for multidrug-resistant, extensively-drug resistant, and difficult-to-treat drug-resistant gram-negative infections: is it superior to polymyxin monotherapy?	introductionthe increasing prevalence of infections with multidrug-resistant (mdr), extensively-drug resistant (xdr) or difficult-to-treat drug resistant (dtr) gram-negative bacilli (gnb), including pseudomonas aeruginosa, acinetobacter baumannii, klebsiella pneumoniae, enterobacter species, and escherichia coli poses a severe challenge.areas coveredthe rapid growing of multi-resistant gnb as wel…	10.1080/14787210.2023.2184346	Excluded due to duplication
I. Z. Ardoino, F.Iemmi, D.Lanzoni, M.Cargnelutti, M.Biganzoli, E.Castaldi, S.	2016	risk factors and epidemiology of acinetobacter baumannii infections in a university hospital in northern italy: a case-control study	background: acinetobacter baumannii has emerged as a major cause of outbreaks of hospital-associated infections with increased morbidity and mortality among those affected. methods: we performed a 1:1 matched case-control study involving 68 cases in a teaching hospital in northern italy. risk factors included general health conditions, comorbidities, diagnostic and therapeutic procedures, and ant…	10.1016/j.ajic.2016.05.005	Excluded due to duplication
S. M. P. Q. Arduino, MariaSoledad Ramirez, MariaKarina Merkier, AndreaErrecalde, LauraDi Martino, AnaSmayevsky, JorgelinaKaufman, SaraCentron, Daniela	2012	transposons and integrons in colistin-resistant clones of klebsiella pneumoniae and acinetobacter baumannii with epidemic or sporadic behaviour	multiple transposons, integrons and carbapenemases were found in klebsiella pneumoniae colistin-resistant isolates as well as a genomic resistance island of the abar type in acinetobacter baumannii colistin-resistant isolates from different hospitals from buenos aires city. pfge analysis showed a polyclonal dissemination of antimicrobial resistance mechanisms among k. pneumoniae isolates, while i…	10.1099/jmm.0.038968-0	Excluded due to duplication
B. Arhoune, BouchraHmami, FouziaEl Fakir, SamiraMoutaouakkil, KaoutarChami, FouziaBouharrou, Abdelhak	2019	intestinal carriage of antibiotic resistant acinetobacter baumannii among newborns hospitalized in moroccan neonatal intensive care unit	this study was conducted in order to assess the acquisition rate of acinetobacter baumannii by newborn screening, on admission and during the discharge process of neonatal intensive care unit. (nicu). furthermore, we investigated risk factors for potential colonization and molecular epidemiology of isolated resistant bacteria. this prospective study was conducted in the neonatal unit of hassan ii…	10.1371/journal.pone.0209425	Excluded due to duplication
H. A. Ari, O.Demirci, M.Köksal Çakirlar, F.	2019	distribution of adeabc efflux system genes in acinetobacter baumannii isolated from blood cultures of hospitalized patients and their relationship with carbapenem and aminoglycoside resistance	introduction: the increasing emergence of multidrug-resistant (mdr) acinetobacter infections has become a significant challenge for physicians and clinical microbiologists owing to the difficulties arising during therapy. the major efflux mechanism associated with mdr in a. baumannii is the chromosomally encoded tripartite efflux pump, adeabc, which has been reported worldwide. adeabc belongs to …	10.4274/mjima.galenos.2019.2019.32	Inclouded
N. Ariffin, HabsahRamli, NoraidaIbrahim, Nor RosidahTaib, FahishamAb Rahman, AzrianiMohamed, ZeehaidaWahab, SuhaimiIsaacs, DavidVan Rostenberghe, Hans	2012	comparison of antimicrobial resistance in neonatal and adult intensive care units in a tertiary teaching hospital	intrahospital variations in antimicrobial profiles may be related to many factors. this study compared causative agents of nosocomial bloodstream infections between a neonatal intensive care unit (nicu) that adopted a ward-tailored antibiotic policy and adult intensive care units (icus). data on organisms from blood cultures obtained from the respective wards between 2005 and 2009 were analyzed. …	10.1016/j.ajic.2012.02.032	Excluded due to duplication
O. U. Arikan Akan, S.	2008	[in vitro activity of tigecycline against multiple resistant acinetobacter baumannii and carbapenem resistant klebsiella pneumoniae isolates]	in order to detect the in vitro activity of tigecycline against multiple resistant gram-negative bacilli isolated in our hospital, tigecycline susceptibilities of clinical isolates of multiple and/or panresistant 100 acinetobacter baumannii isolates, and 38 carbapenem resistant klebsiella pneumoniae (17 of which were panresistant), obtained between january 2005 and august 2007, were evaluated by …		Excluded due to duplication
B. A. C.-K. Arivett, AngellaBethel, CindyFiester, Steven E.Actis, Luis A.	2020	draft genome sequences of two acinetobacter baumannii isolates from a fatal case of necrotizing fasciitis	carbapenem-resistant acinetobacter baumannii is a bacterial pathogen with serious implications for human health and is recognized as an urgent threat by the centers for disease control and prevention (cdc). total dna from two a. baumannii clinical isolates collected over 3 days from a fatal case of necrotizing fasciitis has been sequenced to > 30x coverage.	10.1128/mra.00047-20	Excluded due to duplication
J. P. Ariza, M.	2004	nosocomial antibiotic resistance in gnb at the icus	over the last decade, bacterial resistance has increased alarmingly among nosocomial gram-negative bacilli (gnb) in intensive care units (icus). in pseudomonas aeruginosa imipenem-resistance (r) was 18%, quinolone-r 27%, cephalosporin-r 26%, extended spectrum β-lactamase (esbl)-producing klebsiella pneumoniae >10%, and third-generation cephalosporin-resistant enterobacter spp 35% (national nosoco…		Excluded due to duplication
J. Armalyte, DukasKrasauskas, RenatasCepauskas, AlbinasSuziedeliene, Edita	2018	the higba toxin-antitoxin module from the opportunistic pathogen acinetobacter baumannii - regulation, activity, and evolution	acinetobacter baumannii is one of the major causes of hard to treat multidrug-resistant hospital infections. a. baumannii features contributing to its spread and persistence in clinical environment are only beginning to be explored. bacterial toxin-antitoxin (ta) systems are genetic loci shown to be involved in plasmid maintenance and proposed to function as components of stress response networks…	10.3389/fmicb.2018.00732	Inclouded
L. Armand-Lefevre, CecileBarbier, FrancoisHamelet, EmilieDefrance, GillesRuppe, EtienneBronchard, RegisLepeule, RaphaelLucet, Jean-ChristopheEl Mniai, AssiyaWolff, MichelMontravers, PhilippePlesiat, PatrickAndremont, Antoine	2013	emergence of imipenem-resistant gram-negative bacilli in intestinal flora of intensive care patients	intestinal flora contains a reservoir of gram-negative bacilli (gnb) resistant to cephalosporins, which are potentially pathogenic for intensive care unit (icu) patients; this has led to increasing use of carbapenems. the emergence of carbapenem resistance is a major concern for icus. therefore, in this study, we aimed to assess the intestinal carriage of imipenem-resistant gnb (ir-gnb) in intens…	10.1128/aac.01823-12	Excluded due to duplication
S. Armin, FatemehAzimi, LeilaKafil, Hossein SamadiGhazvini, KiarashHasanzadeh, SepideKarimi, Abdollah	2018	warning: spread of ndm-1 in two border towns of iran	ndm-1 producing gram-negative bacteria can be resistant to every beta-lactam antibiotic, including carbapenem which is one of the last-lines of antibiotic therapy against multi-drug resistant bacteria. this study aimed to detect the metallo-beta-lactamase in the isolated gram-negative bacteria of the iranian clinical specimens collected from two major cities in iran. in this cross sectional study…	10.14715/cmb/2018.64.10.20	Exclouded due to (Lacks necessary data)
S. Armin, FatemehKarimi, AbdollahShirdoust, MehdiAzimi, TaherSedighi, IrajZahedani, Shahram ShahrakiTabatabaei, Sedigheh RafieiFahimzad, Sayyed AlirezaMarhamati, NushinAzimi, Leila	2020	frequency of extended-spectrum beta-lactamase genes and antibiotic resistance patterns of gram-negative bacteria in iran: a multicenter study	background: extended-spectrum b-lactamase (esbl) producing bacteria are growing in number worldwide and cause complications in antibiotic therapy for patients, thus raising mortality and morbidity.aim: this study aims to (a) determine the frequency rate of esbl-producing gram-negative bacteria that were collected using phenotypical and molecular methods from nine cities in iran and (b) extract th…	10.1016/j.genrep.2020.100783	Exclouded due to (Lacks necessary data)
S. F. Armin, F.Azimi, L.Karimi, A.Maham, S.Kafil, H. S.	2017	first report of new delhi metallo-beta-lactamase-1 producingacinetobacter baumannii isolated from clinical samples in iran	introduction: appearance antimicrobial resistance is one of the global challengeable problems in health care systems. carbapenem is one of the last lines of antibiotic therapy in multi-drug resistance bacteria. so, emergence of resistance to carbapenem can lead to considerable problem. objectives: the aim of this study was detection of the metallo-betalactamase in the isolated acinetobacter bauma…	10.1186/s13756-017-0201-4	Exclouded due to (Lacks necessary data)
S. F. Armin, F.Hoseini-Alfatemi, S. M.	2018	antimicrobial susceptibility pattern of six threatening pathogens at mofid children’s hospital, tehran, iran	background: the treatment of bacterial infections is increasingly complicated due to the ability of bacteria to develop resistance to antimicrobial agents. the aim of this study was to survey the antimicrobial susceptibility patterns of several pathogens isolated from in-and out-patients at mofid children’s hospital. methods: from october 2015 to april 2016, escherichia coli, pseudomonas aerugino…	10.5812/archcid.15576	Excluded due to duplication
S. K. Armin, A.Fallah, F.Tabatabaei, S. R.Alfatemi, M. H.Khiabani, P.Shiva, F.Fahimzad, A.Rahbar, M.Mansoorghanaii, R.Shirvani, F.Abdolghafoorian, H.Sajadi Nia, R. S.	2015	antimicrobial resistance patterns of acinetobacter baumannii, pseudomonas aeruginosa and staphylococcus aureus isolated from patients with nosocomial infections admitted to tehran hospitals	background: nosocomial infections constitute a global health problem, leading to a high rate of morbidity and mortality. the choice of antimicrobial treatment for nosocomial infections is often empirical and based on the knowledge of local antimicrobial activity patterns of the most common bacteria causing such infections. objectives: the aim of this study was to determine the 3 most prevalent ba…	10.5812/pedinfect.32554	Exclouded due to (Lacks necessary data)
S. K. Armin, A.Alebouyeh, M.Tabatabaei, S. R.Rajabnejad, M.Ghanaiee, R. M.Fahimzad, S. A.Abdollahi, N.Azimi, L.	2022	evaluate the modified carbapenem inactivation method for phenotypic detection of carbapenemase production among gram-negative bacteria	background: global growing infections by multi-drug resistance (mdr) or extensively drug-resistant (xdr) bacteria are a serious public health problem which can increase the rate of mortality and morbidity even in children. carbapenem is the last choice therapy in case of antibiotic-resistant bacteria presence. objectives: this study aimed to evaluate the easy to use method to identify carbapenema…	10.5812/pedinfect-121814	Exclouded due to (Lacks necessary data)
A. B. Arnold, S. D.Pitcher, W. D.Hall Ii, R. G.	2010	empiric therapy for gram-negative pathogens in nosocomial and health care-associated pneumonia: starting with the end in mind	nosocomial pneumonia is a major cause of morbidity and mortality for hospitalized patients. antimicrobial resistance is increasing, creating a strain between ensuring the provision of adequate empiric therapy and slowing the development of antimicrobial resistance. excessive antimicrobial therapy places patients are at greater risk of drug interactions, adverse events, and superinfections. ways t…	10.1177/0885066610371189	Excluded due to duplication
H. M. S. Arnold, A. M.Kollef, M. H.	2012	use of adjunctive aerosolized antimicrobial therapy in the treatment of pseudomonas aeruginosa and acinetobacter baumannii ventilator-associated pneumonia	background: adjunctive aerosolized antibiotics (aaa) have been recommended in the setting of gram-negative ventilator-associated pneumonia (vap), but little is known about their influence on clinical outcomes. objective: to assess outcomes associated with aaa for the treatment of pseudomonas aeruginosa (pa) and acinetobacter baumannii (ab) vap. methods: a retrospective, single-center cohort study…	10.4187/respcare.01556	Excluded due to duplication
T. Aro, Anu	2018	high rates of meticillin-resistant staphylococcus aureus among asylum seekers and refugees admitted to helsinki university hospital, 2010 to 2017	introduction: antimicrobial resistance is increasing rapidly in countries with low hygiene levels and poorly controlled antimicrobial use. the spread of resistant bacteria poses a threat to healthcare worldwide. refugees and migrants from high-prevalence countries may add to a rise in multidrug-resistant (mdr) bacteria in low-prevalence countries. however, respective data are scarce. methods: we …	10.2807/1560-7917.es.2018.23.45.1700797	Exclouded due to (Lacks necessary data)
M. T. O. Arowolo, O. Q.Olaitan, M. O.Osibeluwo, B. V.Essiet, U. U.Batholomew, O. H.Ogunrinde, O. G.Lagoke, O. A.Soriwei, J. D.Ishola, O. D.Ezeani, O. M.Onishile, A. O.Olumodeji, E.	2022	prevalence of carbapenem resistance in acinetobacter baumanii and pseudomonas aeruginosa in sub-saharan africa: a systematic review and meta-analysis	background: carbapenems are drugs of last resort and resistance to them is considered a great public health threat, especially in notorious nosocomial pathogens like acinetobacter baumannii and pseudomonas aeruginosa. in this study, we aimed to determine the prevalence of carbapenem resistance in a. baumannii and p. aeruginosa infections in sub-saharan africa. methods: databases (pubmed, scopus, …	10.1101/2022.11.29.22282516	Excluded due to duplication
Y. Arroyave, HanierRojas, Alexei	2014	caracterización de un brote de infección o colonización por acinetobacter baumannii, en el hospital universitario san josé, e.s.e., popayán, colombia	materials and methods: this is a case series of 37 patients with the diagnosis of infection/colonization by acinetobacter baumannii by positive culture for this organism that occurred between january 2009 and december 2010. patients were characterized clinically, socially and demographically. the frequency and potential risk factors for infection/colonization by acinetobacter baumannii are descri…		Excluded due to duplication
T. I. Arslan Gülen, A.Ödemiş, I.Kayabaş, Ü	2021	acinetobacter baumannii infections and antibiotic resistance in hospitalized patients in an education and research hospital: a six-year analysis	introduction: acinetobacter baumanii causes difficulties in the treatment of nosocomial infections due to increasing resistance worldwide. with an increase in resistant infections, the use of colistin has come to the fore. we aimed to investigate the antimicrobial resistance profile of a. baumanii strains isolated from clinical specimens as hospital-acquired colonizations and infection agents and…	10.5578/flora.69434	Excluded due to duplication
H. A. Arslan, O. K.Timurkaynak, F. E.Can, F.Demirbilek, M.Yapar, G.	2004	in vitro activity of non-traditional antibiotics and antibiotic combinations against multidrug resistant acinetobacter baumanii strains			Excluded due to duplication
S. C. Artiaco, G.Bellomo, F.Bianchi, P.	2012	multidrug-resistant acinetobacter baumannii infection following para-articular steroid injection in the knee a case report	acinetobacter baumannii is an emerging gram-negative nosocomial pathogen that rarely causes infections in orthopaedic patients. we report a case of imipenem-resistant acinetobacter baumannii para-articular infection of the knee occurring in a healthy patient following one ambulatory steroid injection for the treatment of quadriceps tendinopathy. the infection was reduced by early surgical debride…		Excluded due to duplication
D. Aruhomukama, Christine F.Kajumbula, HenryOkee, MosesMboowa, GeraldSserwadda, IvanMayanja, RichardJoloba, Moses L.Kateete, David P.	2019	bla(vim)- and bla(oxa)-mediated carbapenem resistance among acinetobacter baumannii and pseudomonas aeruginosa isolates from the mulago hospital intensive care unit in kampala, uganda	background between january 2015 and july 2017, we investigated the frequency of carbapenem resistant acinetobacter baumannii (crab) and carbapenem resistant pseudomonas aeruginosa (crpa) at the mulago hospital intensive care unit (icu) in kampala, uganda. carbapenemase production and carbapenemase gene carriage among crab and crpa were determined; mobility potential of carbapenemase genes via hor…	10.1186/s12879-019-4510-5	Exclouded due to (Lacks necessary data)
K. M. Arvaniti, E.Papamichalis, P.Papadomichelakis, E.Aimoniotou, E.Daganou, M.Paramithiotou, E.Giasnetsova, T.Frageskaki, F.Antoniadou, E.Tasioudis, P.Stougianni, M.Aslanidis, T.Myrianthefs, P.	2014	a multicenter surveillance of ventilator-associated pneumonia in greek adult icus: rates, mortality and treatment considerations	introduction. ventilator-associated pneumonia (vap) is a leading healthcare associated infection in the icu setting with a considerable attributed mortality. objectives. the aim of the study was to explore the epidemiology and mortality of vap in greek icus of a large geographical region. methods. prospective, observational, 2-month period study conducted simultaneously in 12 greek icus (107 icu …	10.1007/s00134-013-3451-5	Exclouded due to (Lacks necessary data)
R. Arya, Breanna S. S.Shorr, Andrew F. F.	2022	novel agents in development for multidrug-resistant gram-negative infections: potential new options facing multiple challenges	purpose of reviewto review novel antiinfective agents in development for multidrug-resistant (mdr) gram-negative bacterial infections.recent findingsfour novel agents are in various phases of development (tebipenem, durlobactam-sulbactam, cefepime-taniborbactam, and xeruborbactam). tebpipenem is an oral carbapenem with a recently completed phase iii trial for complicated urinary tract infections …	10.1097/qco.0000000000000885	Excluded due to duplication
A. M.-A. Asaad, Mohamed Said ZayedQureshi, Mohamed Ansar	2013	emergence of unusual nonfermenting gram-negative nosocomial pathogens in a saudi hospital	this study aimed to determine the frequency of isolation and prevalence of drug resistance in nonfermenting gram-negative bacilli (nfgnb) other than pseudomonas aeruginosa and predisposing factors for the acquisition of nosocomial infections caused by these emerging pathogens in a saudi tertiary care hospital. a total of 125 nonduplicating nfgnb nosocomial strains were isolated, of these, 68 (54.…	10.7883/yoken.66.507	Inclouded
M. Asadian, LeilaAlinejad, FaranakOstadi, YaldaLari, Abdolaziz Rastegar	2019	molecular characterization of acinetobacter baumannii isolated from ventilator-associated pneumonia and burn wound colonization by random amplified polymorphic dna polymerase chain reaction and the relationship between antibiotic susceptibility and biofilm production	background: multidrug-resistant acinetobacter baumannii can cause complications in antibiotic therapy and increase the rate of morbidity and mortality in hospitalized patients. patients with ventilator and burns are two specific groups at high risk for a. baumannii infections. this study aimed to determine antibiotic susceptibility patterns associated with biofilm production in a. baumannii and t…	10.4103/abr.abr_256_18	Excluded due to duplication
K. Asadollahi, MorovatMaleki, AbbasAlizadeh, EshratValadbaigi, HasanSoroush, SetarehMaleki, HossainAsadollahi, ParisaEmaneini, Mohammad	2011	diversity of aminoglycoside modifying enzyme genes among multidrug resistant acinetobacter baumannii genotypes isolated from nosocomial infections in tehran hospitals and their association with class 1 integrons	the aim of the present study was to investigate, for the first time, the diversity of the genes encoding aminoglycoside-modifying enzymes (ame) and their association with class 1 integrons in iranian acinetobacter baumannii strains. a total of 100 multidrug resistant a. baumannii, isolated from eight distinct hospitals in tehran, were enrolled in this study. susceptibility of these isolates to an…	10.1556/amicr.58.2011.4.11	Excluded due to duplication
K. Asadollahi, EshratAkbari, MehdiTaherikalani, MorovatNiakan, MohammadMaleki, AbbasAsadollahi, ParisaSoroush, SetarehFeizabadi, Mohammad-MahdiEmaneini, Mohammad	2011	the role of bla(oxa-like carbapenemase) and their insertion sequences (iss) in the induction of resistance against carbapenem antibiotics among acinetobacter baumannii isolates in tehran hospitals	this study aimed to evaluate the occurrence and dissemination of bla(oxa-like) carbapenemase genes and their insertion sequences among acinetobacter baumannii isolates, taken from different hospitals in tehran city and also their roles in the induction of resistance to carbapenem drugs. a total number of 100 non duplicate acinetobacter baumannii with different origins, were isolated from patients…		Inclouded
P. Asadollahi, MandiSoroush, SetarehTaherikalani, MorovatAsadollahi, KhairollahSayehmiri, KouroshMaleki, AbbasMaleki, Mohammad HosseinKarimi, ParvizEmaneini, Mohammad	2012	antimicrobial resistance patterns and their encoding genes among acinetobacter baumannii strains isolated from burned patients	the purpose of this study was to determine the mechanisms and patterns of antimicrobial resistance among the isolates obtained from burned patients with wound infections at a teaching hospital in tehran, iran. a total of 23 acinetobacter baumannii isolates were collected from patients with burn wound infections between august 2009 and july 2010 from a hospital in tehran. the susceptibility of the…	10.1016/j.burns.2012.04.008	Excluded due to duplication
S. Asai, KazuoIwashita, HideoOhshima, ToshioOhashi, MayaSasaki, MikaHayashi, HidekiMatsui, MariShibayama, KeigoInokuchi, SadakiMiyachi, Hayato	2014	an outbreak of bla(oxa-51-like)(-) and bla(oxa-66)(-) positive acinetobacter baumannii st208 in the emergency intensive care unit	a series of clinical isolates of drug-resistant (dr) acinetobacter baumannii with diverse drug susceptibility was detected from eight patients in the emergency intensive care unit of tokai university hospital. the initial isolate was obtained in march 2010 (a. baumannii tokai strain 1); subsequently, seven isolates were obtained from patients (a. baumannii tokai strains 2-8) and one isolate was o…	10.1099/jmm.0.077503-0	Excluded due to duplication
G. Asencio, ParisAlegria, KarenDominguez, MarianaBello, HeliaGonzalez-Rocha, GerardoGonzalez-Aravena, Marcelo	2014	antibacterial activity of the antarctic bacterium janthinobacterium sp smn 33.6 against multi-resistant gram-negative bacteria	background: the increment of resistant strains to commonly used antibiotics in clinical practices places in evidence the urgent need to search for newcompounds with antibacterial activity. the adaptations that antarctic microorganisms have developed, due to the extreme environment that they inhabit, promote them as a potential new source of active compounds for the control of microorganisms causi…	10.1016/j.ejbt.2013.12.001	Excluded due to duplication
A. Asensio, RafaelVaque, JosepCalbo-Torrecillas, FranciscoHerruzo, RafaelArribas, Jose LuisSaenz, M. A. CarmenGrp de Trabajo, Epine	2008	prevalence of infection by carbapenem-resistant acinetobacter baumannii in spain (1999-2005)	introduction. this study determines the prevalence of infections by carbapenem-resistant acinetobacter baumannii (crab) in spain, and identifies trends over time, geographical variations, and factors associated with resistance. methods. yearly prevalence surveys (epine, estudio de prevalencia de las infecciones nosocomiales an espana) during 1999 to 2005 were analyzed, including data on the site …	10.1016/s0213-005x(08)72691-0	Exclouded due to (Lacks necessary data)
A. H. Asghar	2012	antimicrobial susceptibility and metallo-beta-lactamase production among pseudomonas aeruginosa isolated from makkah hospitals	objectives: pseudomonas aeruginosa is the most prevalent pathogen in nosocomial infections-it produces metallo-beta-lactamases (mbls) that reduce antibiotic effectiveness. this study aimed to determine the frequency, antimicrobial-susceptibility patterns, and mbl types of p. aeruginosa infections in clinical specimens obtained from patients in makkah hospitals. methodology: clinical isolates (478…		Excluded due to duplication
A. H. F. Asghar, H. S.	2009	frequency and antimicrobial susceptibility of gram-negative bacteria isolated from 2 hospitals in makkah, saudi arabia	objectives: to estimate the prevalence and antibiotic susceptibility of the gram-negative bacteria isolated from 2 hospitals in makkah. methods: this study was undertaken in 2 main tertiary care hospitals namely; al-noor specialist hospital, and hera hospital in makkah, kingdom of saudi arabia from october 2005 to march 2006. a total of 1137 gram-negative bacteria were identified in non-duplicate…		Inclouded
N. Asgin, BarisCakmakliogullari, Elcin KalCelik, Betul	2019	high prevalence of tem, vim, and oxa-2 beta-lactamases and clonal diversity among acinetobacter baumannii isolates in turkey	introduction: acinetobacter baumannii is an opportunistic pathogen that causes nosocomial infections with high mortality. treatment options are limited owing to its resistance to numerous antibiotics. here, we sought to determine the antibiotic susceptibilities of a. baumannii isolates, investigate clonal relationship among the strains, and determine the frequency of beta-lactamase resistance gen…	10.3855/jidc.11684	Inclouded
K. C. H. Ashuthosh, AshwiniRao, PoojaManipura, Radhakrishna	2020	multidrug-resistant acinetobacter baumannii - the modern menace: a retrospective study in a tertiary hospital in mangalore	background: multidrug resistance in acinetobacter baumannii is constantly on the rise. there has also been an increase in the morbidity and mortality of patients with infection by the same pathogen. aim: this study aimed to assess the patterns of antibiotic resistance exhibited by various clinical isolates of acinetobacter baumannii, examine the risk factors associated, and investigate the preval…	10.2147/idr.s249123	Inclouded
P. S. Ashwath, A. D.	2022	a quest to the therapeutic arsenal: novel strategies to combat multi-drug-resistant bacteria	the increasing resistance of the disease-causing pathogens to antimicrobial drugs is a public health concern and a socio-economic burden. the emergence of multi-drug resistant strains has made it harder to treat and combat infectious diseases with available conventional antibiotics. there are currently few effective therapeutic regimens for the successful prevention of infections caused by drug-r…	10.2174/1566523221666210419084836	Excluded due to duplication
S. L. Ashworth, R.Wickens, H.Jepson, A.	2006	elimination of multidrug-resistant acinetobacter baumannii oxa 23 clone 1 (mrab-c) from intensive care (icu)			Excluded due to duplication
M. Asif, Iqbal AhmadRehman, Shafiq Ur	2018	insight into acinetobacter baumannii: pathogenesis, global resistance, mechanisms of resistance, treatment options, and alternative modalities	acinetobacter baumannii, once considered a low-category pathogen, has emerged as an obstinate infectious agent. the scientific community is paying more attention to this pathogen due to its stubbornness to last resort antimicrobials, including carbapenems, colistin, and tigecycline, its high prevalence of infections in the hospital setting, and significantly increased rate of community-acquired i…	10.2147/idr.s166750	Excluded due to duplication
G. Asik, MehmetKurtoglu, Muhammet GuzelYagci, ServerOksuz, LutfiyeGul, MustafaKocoglu, Mucahide EsraSesli Cetin, EmelSeyrek, AdnanBerktas, MustafaAyyildiz, AhmetCiftci, Ihsan Hakki	2014	detection of the frequency of per-1 type extended-spectrum beta-lactamase-producing acinetobacter baumannii clinical isolates in turkey: a multicenter study	background/aim: beta-lactamases are an important resistance mechanism in acinetobacter baumannii. pseudomonas extended-resistance (per-1) type beta-lactamase-producing strains have been reported from various geographic locations; however, per-1 type beta-lactamases from turkish hospitals have not been investigated extensively. the aim of this study was to determine the prevalence of per-1 type be…	10.3906/sag-1309-126	Excluded due to duplication
G. A. Aşik, O. C.Karakeçe, E.Çiftci, I. H.	2013	frequency of carbapenem resistance and oxa type beta-lactamases in clinical acinetobacter baumannii isolates	this study aimed to determine the antimicrobial susceptibility of a. baumannii strains and to elucidate the presence of oxa (oxacilinase) type beta-lactamases that have carbapenem hydrolyzing activity. a total of 121 a. baumannii strains isolated from different clinical samples were used in the study. all isolates were identified by automated systems and susceptibility tests were performed. the b…		Exclouded due to (Lacks necessary data)
N. Askari, HassanTajbakhsh, Elahe	2020	prevalence and phenotypic pattern of antibiotic resistance of acinetobacter baumannii isolated from different types of raw meat samples in isfahan, iran	resistant acinetobacter baumannii isolates are not only known as opportunistic nosocomial bacteria but may also be regarded as emerging bacterial contaminants in foods of animal origins. the present investigation was done to assess the prevalence and antibiotic resistance pattern of a. baumannii isolated from different types of raw meat samples. one hundred and ninety-four raw meat samples were c…	10.1002/vms3.199	Excluded due to duplication
A. T. Aslan, Murat	2022	the role of colistin in the era of new beta-lactam/beta-lactamase inhibitor combinations	with the current crisis related to the emergence of carbapenem-resistant gram-negative bacteria (cr-gnb), classical treatment approaches with so-called "old-fashion antibiotics" are generally unsatisfactory. newly approved beta-lactam/beta-lactamase inhibitors (blblis) should be considered as the first-line treatment options for carbapenem-resistant enterobacterales (cre) and carbapenemresistant …	10.3390/antibiotics11020277	Exclouded due to (Lacks necessary data)
A. T. Aslan, MuratPaterson, David L.	2022	next-generation polymyxin class of antibiotics: a ray of hope illuminating a dark road	although new-generation antimicrobials, in particular beta-lactam/beta-lactamase inhibitors, have largely replaced polymyxins in carbapenem-resistant gram-negative bacterial infections, polymyxins are still needed for carbapanem-resistant acinetobacter baumannii infections and in settings where novel agents are not readily available. despite their potent in vitro activity, the clinical utility of…	10.3390/antibiotics11121711	Excluded due to duplication
K. K. Aslan, ÖKiral, E.Bozan, G.Bör, ÖDinleyici, E. Ç	2022	clinical and laboratory responses to tigecycline in children	what is known and objective: the frequency of multidrug-resistant bacterial infections is increasing worldwide. tigecycline may be an important option for children with life-threatening nosocomial infections due to multidrug-resistant bacteria. however, there are few published data on the use of tigecycline in paediatric patients. by examining the results of tigecycline use in children, we aimed …	10.1111/jcpt.13708	Excluded due to duplication
T. G. Aslanidis, E.Kontos, A.Myrou, A.Oloktsidou, I.Chytas, E.Boultoukas, E.Soultati, I.Efthimiou, E.Anastasiou, E.Giannakou-Peftoulidou, M.	2013	epidemiology and antimicrobial resistance among commonly encountered gram negative bacteria in adult icu patients	introduction. local epidemiological data and antibiograms are useful for optimized empirical antibiotic therapy for severe icuacquired infections. objectives. to explore the microbiology trends of positive cultures for gram negative bacteria and their resistance patterns. methods. every positive culture for gram negative microorganisms in our 10 bed polyvalent icu of a 653 bed university hospital…	10.1007/s00134-013-3095-5	Exclouded due to (Lacks necessary data)
G. V. R. Asokan, TufoofAhmed, EmanSanad, Hala	2019	who global priority pathogens list: a bibliometric analysis of medline-pubmed for knowledge mobilization to infection prevention and control practices in bahrain	objectives: in 2017, the world health organization (who) published a list of global priority pathogens (gpp) - 12 species of bacteria with critical, high, and medium antibiotic resistance (ar). in this review, our goal was to quantify published reports of ar in this group of pathogens using the medline-pubmed databases. we also sought to quantify, compare and rank the top five reported ar pathoge…	10.5001/omj.2019.37	Excluded due to duplication
M. Assefa	2022	multi-drug resistant gram-negative bacterial pneumonia: etiology, risk factors, and drug resistance patterns	bacterial pneumonia is one of the most serious public health issues owing to its medical and economic costs, which result in increased morbidity and mortality in people of all ages around the world. furthermore, antimicrobial resistance has risen over time, and the advent of multi-drug resistance in gnb complicates therapy and has a detrimental impact on patient outcomes. the current review aimed…	10.1186/s41479-022-00096-z	Excluded due to duplication
S. F. K. Assimakopoulos, VassilisLefkaditi, AikateriniSklavou, ChristinaKolonitsiou, FevroniaChristofidou, MirtoFligou, FotiniGogos, CharalambosMarangos, Markos	2019	triple combination therapy with high-dose ampicillin/sulbactam, high-dose tigecycline and colistin in the treatment of ventilator-associated pneumonia caused by pan-drug resistant acinetobacter baumannii: a case series study	acinetobacter baumannii has evolved in recent decades as a major problem in carbapenem-resistant gram-negative nosocomial infections, associated with high mortality rates especially in intensive care units (icus). recent reports highlight the increasing prevalence of resistance to colistin, a last resort therapeutic option for carbapenem-resistant a. baumannii. we retrospectively evaluated the po…		Excluded due to duplication
S. F. K. Assimakopoulos, VassilisEleftheriotis, GerasimosLagadinou, MariaBartzavali, ChristinaKolonitsiou, FevroniaPaliogianni, FotiniFligou, FotiniMarangos, Markos	2023	efficacy of fosfomycin-containing regimens for treatment of bacteremia due to pan-drug resistant acinetobacter baumannii in critically ill patients: a case series study	acinetobacter baumannii (ab) has evolved over the last decades as a major problem in carbapenem-resistant gram-negative nosocomial infections, associated with high mortality rates especially in the intensive care unit (icu). recent reports highlight the increasing prevalence of resistance to colistin, a last resort therapeutic option for carbapenem-resistant ab. we retrospectively evaluated the c…	10.3390/pathogens12020286	Excluded due to duplication
M. M.-K. Ataman, E.Özbek-çelik, B.	2021	in vitro antibacterial activity of eravacycline against multidrug-resistant acinetobacter baumannii isolates	the antibacterial effectiveness of eravacycline was compared with various antibiotics used in acinetobacter therapy against multidrug-resistant (mdr) acinetobacter baumannii strains. antibacterial susceptibility studiea was achieved by the broth microdilution method against 52 non–duplicate, a. baumanniii strains to eravacycline, tobramycin, levofloxacin, cefepime, meropenem, and colistin. eravac…	10.29228/jrp.45	Excluded due to duplication
A. R. Atasoy, Ihsan HakkiPetek, Mustafa	2015	modifying enzymes related aminoglycoside: analyses of resistant acinetobacter isolates	enzymatic modification of aminoglycosides by nucleotidyltransferases, acetyltransferases and/or phosphotransferases accounts for the majority of aminoglycoside-resistant acinetobacter isolates. in this study, we investigated the relationship between aminoglycoside resistance and the presence of aminoglycoside-modifying enzymes in acinetobacter baumannii clinical isolate groups with different resi…		Exclouded due to (Lacks necessary data)
G. Atay, ManolyaSutcu, MuratAydin, Yesfa SebnemTorun, Selda HancerliKarapinar, Bahar AkgunKayacan, Zeynep CigdemGurler, NezahatCitak, AgopNisli, KemalSalman, NuranSomer, Ayper	2019	resistant gram-negative infections in a pediatric intensive care unit: a retrospective study in a tertiary care center	aim: healthcare-associated infections cause increased morbidity and mortality in intensive care units. in this study, it was aimed to compare infections with multi-drug resistance and extended drug resistance, while evaluating the characteristics of resistant gram-negative infections in the pediatric intensive care unit in our university hospital. material and methods: in this study, pediatric pa…	10.14744/turkpediatriars.2019.00086	Exclouded due to (Lacks necessary data)
Z. D. Athanassa, A.Manioudaki, S.Tsimpoukidi, O.Koumaki, V.Sakagianni, A.Tsakris, A.	2022	minocycline as combination therapy for critically-ill patients with difficult to treat acinetobacter baumannii ventilator-associated pneumonia	introduction: the prevalence of multidrug resistant (mdr) acinetobacter baumanni (a. baumannii) isolates is increasing and treatment options for multidrug resistant a. baumannii are limited. the lack of new effective antimicrobial agents has led to reintroduction of old antibiotics like minocycline for the treatment of mdr a.baumannii. objectives: our objective was to evaluate the effectiveness o…	10.1186/s40635-022-00468-1	Excluded due to duplication
Z. E. M. Athanassa, P. M.Boutzouka, E. G.Tsakris, A.Baltopoulos, G. J.	2011	monotherapy with inhaled colistin for the treatment of patients with ventilator-associated tracheobronchitis due to polymyxin-only-susceptible gram-negative bacteria		10.1016/j.jhin.2011.04.004	Excluded due to duplication
T. K. A. Atik, BulentKilinc, OsmanBektore, BayhanDuran, HulyaSelek, Burak M.Ceken, NihanBaylan, OrhanOzyurt, Mustafa	2018	epidemiological evaluation of an acinetobacter baumannii outbreak observed at an intensive care unit	objectives: to reveal the relationship between clinical and environmental isolates, analyzing both phenotypic and molecular aspects, in an acinetobacter baumannii (a. baumannii) epidemic, and to use the epidemiological data to determine the source of the epidemic, to identify potential risk factors, and inform the effort to prevent and manage future epidemics. methods: acinetobacter baumannii was…	10.15537/smj.2018.8.22431	Inclouded
T. K. Ö. Atik, M.Atik, B.Bektöre, B.Selek, B. M.Çetinkaya, R. A.Yenilmez, E.Baylan, O.	2019	identification of oxa-gene in acinetobacter baumannii isolates obtained from clinical specimens and the clonality between these isolates	objective: our study aimed to reveal the oxa-like carbapenemase genes and molecular epidemiological relationship in a. baumannii isolates and compare antibiotic susceptibility status-resistance genes-pulsed field gel electrophoresis (pfge) patterns. material and method: a total of 100 a. baumannii isolates obtained from several clinical specimens were examined by vitek2 automated identification s…		Inclouded
G. G. Aubert, F.Zéni, F.Pain, P.Michel, V. P.Vautrin, A. C.Vedel, G.Bouvet, P.	1995	acinetobacter baumannii outbreak isolates characterized by three typing methods	forty-two strains of acinetobacter baumannii were isolated from 15 patients hospitalized in a french intensive care unit. an epidemiological study based on the typing of these isolates was carried out using biotyping, antibiotyping, and ribotyping to recognize the transmission of multiresistant strains by transfer of a patient from one hospital to another. fifteen strains from the outbreak (1 str…	10.1007/bf01590947	Excluded due to duplication
G. G. Aubert, D.Vedel, G.	1996	in-vitro activity of cephalosporins alone and combined with sulbactam against various strains of acinetobacter baumannii with different antibiotic resistance profiles	the beta-lactamases of six strains of acinetobacter baumannii were investigated using analytical isoelectric focusing, and the mic values for 16 beta-lactam antibiotics determined against the strains. three strains produced a chromosomal cephalosporinase (pi > 8.5), one strain a carb-5 beta-lactamase (pi = 6.35), one strain a tem-1 penicillinase (pi = 5.4) as well as a cephalosporinase (pi > 8.5)…	10.1093/jac/37.1.155	Exclouded due to (Lacks necessary data)
M. S. H. Aung, M. S.San, N.Aung, M. T.Mar, T. T.Kobayashi, N.	2021	clonal diversity of acinetobacter baumannii clinical isolates in myanmar: identification of novel st1407 harbouring blandm-1	recent acinetobacter baumannii clinical isolates in a teaching hospital in myanmar comprised three major sequence types (st2, st16 and st23) and two sporadic sts, showing a high resistance rate to carbapenem associated with blaoxa-23 . the ndm-1 encoding gene was identified in only one isolate exhibiting novel st1407 (a triple-locus variant of st16).	10.1016/j.nmni.2021.100847	Exclouded due to (Lacks necessary data)
C. S. Aurilio, P.Barbarisi, M.Pota, V.Giaccari, L. G.Coppolino, F.Barbarisi, A.Passavanti, M. B.Pace, M. C.	2022	mechanisms of action of carbapenem resistance	carbapenem antibiotics are the most effective antimicrobials for the treatment of infections caused by the most resistant bacteria. they belong to the category of β-lactams that include the penicillins, cephalosporins, monobactams and carbapenems. this class of antimicrobials has a broader spectrum of activity than most other beta-lactams antibiotics and are the most effective against gram-positi…	10.3390/antibiotics11030421	Excluded due to duplication
F. G. Avci, IlgazJaisi, AmitSarica, Pemra OzbekAkbulut, Berna Sariyar	2022	a review on the mechanistic details of oxa enzymes of eskape pathogens	the production of beta-lactamases is a prevalent mechanism that poses serious pressure on the control of bacterial resistance. furthermore, the unavoidable and alarming increase in the transmission of bacteria producing extended-spectrum beta-lactamases complicates treatment alternatives with existing drugs and/or approaches. class d beta-lactamases, designated as oxa enzymes, are characterized b…	10.1080/20477724.2022.2088496	Excluded due to duplication
D. H. Averbuch, E.Strahilevitz, J.Stepensky, P.Goldschmidt, N.Gatt, M. E.Shapira, M. Y.Resnick, I. B.Engelhard, D.	2013	colistin is relatively safe in hematological malignancies and hematopoietic stem cell transplantation patients	purpose: colistin is increasingly used as the last-resort treatment option against infections caused by multidrug-resistant (mdr) gram-negative pathogens, but its nephrotoxicity is of concern, especially in severely ill patients. the aim of this study was to analyze the toxicity of colistin therapy in adults and children with hematological malignancies (hm) and hematopoietic stem cell transplanta…	10.1007/s15010-013-0471-6	Excluded due to duplication
L. M. A. Avery, KamiliaNicolau, David P.	2018	assessment of the in vivo efficacy of wck 5222 (cefepime-zidebactam) against carbapenem-resistant acinetobacter baumannii in the neutropenic murine lung infection model	we evaluated the in vivo efficacy of human-simulated wck 5222 (cefepime-zidebactam) against cefepime-resistant acinetobacter baumannii strains (n = 13) in the neutropenic murine lung infection model. twelve isolates were meropenem resistant. in control animals and those that received cefepime or zidebactam alone, the mean bacterial growth at 24 h was >2 log(10) cfu/lung compared with 0-h controls…	10.1128/aac.00948-18	Excluded due to duplication
L. M. C. Avery, Iris H.Reyes, SergioNicolau, David P.Kuti, Joseph L.	2019	assessment of the physical compatibility of eravacycline and common parenteral drugs during simulated y-site administration	purpose: eravacycline is a broad-spectrum, intravenous fluorocycline antibiotic approved for the treatment of complicated intra-abdominal infections in adults. a 60-minute infusion is recommended for each infused dose. compatibility data that may allow convenient y-site administration of eravacycline with other parenteral medications are unavailable. we aimed to determine the physical compatibili…	10.1016/j.clinthera.2019.08.005	Excluded due to duplication
L. M. N. Avery, David P.	2018	investigational drugs for the treatment of infections caused by multidrug-resistant gram-negative bacteria	introduction: infections caused by multidrug-resistant gram-negative bacteria (mdr-gnb) are associated with significant mortality and costs. new drugs in development to combat these difficult-to-treat infections primarily target carbapenem-resistant enterobacteriaceae, mdr pseudomonas aeruginosa, and mdr acinetobacter baumannii.areas covered: the authors summarize in vitro and in vivo efficacy st…	10.1080/13543784.2018.1460354	Excluded due to duplication
L. M. S. Avery, Christina A.Nicolau, David P.	2019	in vitro investigation of synergy among fosfomycin and parenteral antimicrobials against carbapenemase-producing enterobacteriaceae	intravenous fosfomycin is undergoing clinical development in the united states for treatment of complicated urinary tract infections (cutis) and may be prescribed as a component of dual antibiotic regimens against carbapenemase-producing enterobacteriaceae (cpe). fosfomycin, aztreonam, cefepime, ceftazidime, ceftazidime/avibactam, ceftolozane/tazobactam, meropenem, piperacillin/tazobactam, and to…	10.1016/j.diagmicrobio.2019.05.014	Excluded due to duplication
T. M. B. Avery, R. L.Lu, J.Spicer, S. K.Guevara, M. A.Moore, R. E.Chambers, S. A.Manning, S. D.Dent, L.Marshall, D.Damo, S. M.Townsend, S. D.Gaddy, J. A.	2021	analysis of antimicrobial and antibiofilm activity of human milk lactoferrin compared to bovine lactoferrin against multidrug resistant and susceptible acinetobacter baumannii clinical isolates	acinetobacter baumannii is an opportunistic bacterial pathogen that causes severe infections in immunocompromised patients. the emergence of multi- and pan-drug resistant strains of a. baumannii from clinical sources has confounded treatment and enhanced morbidity and mortality associated with these infections. one way that a. baumannii circumnavigates environmental and antimicrobial challenge is…	10.1021/acsinfecdis.1c00087	Excluded due to duplication
M.-G.-V. Avila-Novoa, Oscar-AlbertoRangel-Lopez, Daniel-EduardoGonzalez-Gomez, Jean-PierreGuerrero-Medina, Pedro-JavierGutierrez-Lomeli, Melesio	2019	biofilm formation and detection of fluoroquinolone- and carbapenem-resistant genes in multidrug-resistant acinetobacter baumannii	acinetobacter baumannii is an important opportunistic pathogen that shows resistance to cephalosporins, penicillins, carbapenems, fluoroquinolones, and aminoglycosides, the multiresistance being associated with its ability to form biofilms in clinical environments. the aim of this study was to determine biofilm formation and its potential association with genes involved in antibiotic resistance m…	10.1155/2019/3454907	Excluded due to duplication
L. S. A. Awad, Dania I.Mugharbil, Anas M.Jisr, Tamima H.Droubi, Nabila S.El-Rajab, Nabila A.Moghnieh, Rima A.	2018	an antibiotic stewardship exercise in the icu: building a treatment algorithm for the management of ventilator-associated pneumonia based on local epidemiology and the 2016 infectious diseases society of america/american thoracic society guidelines	introduction: management of ventilator-associated pneumonia (vap), the most common infection in patients on mechanical ventilation, should be tailored to local microbiological data. the aim of this study was to determine susceptibility patterns of organisms causing vap to develop a treatment algorithm based on these findings and evidence from the literature. materials and methods: this is a retro…	10.2147/idr.s145827	Excluded due to duplication
S. O. Awour	2022	monitoring the battlefield: antimicrobial resistance, antibiofilm patterns and virulence factors of acinetobacter baumannii isolates from hospital system	hospital-acquired contagions are on the increase and are a substantial cause of clinical and financial burden for healthcare systems. while contagion control plays a major role in curtailing the spread of outbreak organisms, it is not always effective. one organism of particular concern is acinetobacter baumannii, due to both its persistence in the hospital setting and its ability to acquire anti…	10.1101/2022.12.14.520451	Exclouded due to (Lacks necessary data)
M. D. Ayan, R.Aktas, E.Durmaz, B.	2003	bacteriological, clinical and epidemiological characteristics of hospital-acquired acinetobacter baumannii infection in a teaching hospital	over an 18 month period, the bacteriological, clinical and epidemiological characteristics of nosocomial acinetobacter baumannii infections in a teaching hospital were studied. typing studies were performed on 38 strains isolated from 36 patients. twenty-two of the strains were isolated during the three outbreaks. surgery, catheterization, mechanical ventilation, and antibiotic therapy for adult …	10.1016/s0195-6701(03)00076-8	Inclouded
M. K. Ayan, C.Durmaz, R.Aktas, E.Cizmeci, Z.	2003	analysis of three outbreaks due to klebsiella species in a neonatal intensive care unit	objective: to investigate the clinical, microbiological, and epidemiologic features of three outbreaks caused by klebsiella during 3 years. setting: neonatal intensive care unit of a university hospital. patients: thirty affected neonates. methods: data were collected through chart reviews and conversations with physicians. screening samples were obtained from the staff, the neonates, and the env…	10.1086/502245	Excluded due to duplication
G. Ayar, Halil IbrahimAtmaca, Yasemin MenEmeksiz, SerhatParlakay, Aslinur Ozkaya	2019	evaluation of healthcare-acquired infection rates in a pediatric intensive care unit in turkey	healthcare-acquired infections (hais) have become a major concern and a significant cause of morbidity and mortality in pediatric intensive care units (picus). the purpose of this study was to evaluate hai rates as well as the rates of invasive device utilization at a picu at a large tertiary care pediatric teaching hospital from a developing country over a 4-year period, and to compare findings …	10.1055/s-0039-1688759	Inclouded
A. D. Aybey, FilizOz, YaseminKiremitci, AbdurrahmanDurmaz, Gul	2011	evaluation of an automated system for the detection of carbapenem resistant acinetobacter baumannii and assessment of metallo-beta-lactamase production using two different phenotyping methods	we tested 200 clinical acinetobacter baumannii isolates against imipenem and meropenem using the methods of broth microdilution, disk diffusion, agar dilution, microscan/walkaway automated system. very major errors were mostly obtained between microscan/wa system and disk diffusion test. microscan/wa system generated unacceptable errors. combined disk and modified hodge tests used for detection o…	10.1016/j.mimet.2011.04.008	Exclouded due to (Lacks necessary data)
E. S. Aydemir, E.Akyıldız, E.Özad Düzgün, A.Camadan, Y.Saral Sarıyer, A.	2022	in vitro and in silico evaluation of some plant extracts and phytocompounds against multidrug-resistant gram-negative bacteria	the spread of multidrug-resistant gram-negative (mdr) bacteria is a global public health problem, as infections caused by mdr gram-negative bacteria are difficult to treat. new antibiotic agents need to be developed to overcome this problem, and phytochemicals show promise at this point. in this study, methanol extracts were prepared from cinnamon, thyme, nettle, white tea, rosehip, and antibacte…	10.1007/s13596-021-00602-6	Excluded due to duplication
H. Aydemir, GuvenPiskin, NihalOztoprak, NefiseKeskin, Aysegul SeremetAktas, ElifSumbuloglu, VildanAkduman, Deniz	2012	mortality attributable to carbapenem-resistant nosocomial acinetobacter baumannii infections in a turkish university hospital	this study was performed to compare the mortality associated with carbapenem-resistant acinetobacter baumannii (crab) and carbapenem-sensitive a. baumannii (csab) infections, to identify potential risk factors for crab infections, and to investigate the effects of potential risk factors on mortality in crab and csab patients. this retrospective case-control study was conducted in a university hos…		Excluded due to duplication
H. Aydemir, Hande IdilPiskin, NihalCelebi, GuvenKulah, CananKokturk, Furuzan	2019	risk factors and clinical responses of pneumonia patients with colistin-resistant acinetobacter baumannii-calcoaceticus	background nosocomial infections with carbapenem-resistant acinetobacter baumannii-calcoaceticus complex (abc) strains are great problem for intensive care units. abc strains can develop resistance to all the antibiotics available. carbapenem resistance is common and colistin resistance is rare in our country. knowing the risk factors for colistin resistance is important since colistin seems to b…	10.12998/wjcc.v7.i10.1111	Excluded due to duplication
H. A. Aydemir, D.Piskin, N.Comert, F.Horuz, E.Terzi, A.Kokturk, F.Ornek, T.Celebi, G.	2013	colistin vs. the combination of colistin and rifampicin for the treatment of carbapenem-resistant acinetobacter baumannii ventilator-associated pneumonia	the aim of this study was to compare the responses of colistin treatment alone vs. a combination of colistin and rifampicin in the treatment of ventilator-associated pneumonia (vap) caused by a carbapenem-resistant a. baumannii strain. forty-three patients were randomly assigned to one of two treatment groups. although clinical (p=0.654), laboratory (p=0.645), radiological (p=0.290) and microbiol…	10.1017/s095026881200194x	Excluded due to duplication
O. Aydemir, YusufSahin, Elif OzozenSahin, FatihKoroglu, MehmetErdem, Ali Fuat	2022	secondary bacterial infections in patients with coronavirus disease 2019-associated pneumonia	objective: the vast majority of patients who hospitalized with coronavirus disease 2019 are given empirical antibiotictherapy. however, information on the frequency, microorganism species, and resistance rates of secondary bacterial infections in coronavirus disease 2019 patients are insufficient. we aimed to show the frequency of secondary infections and resistance conditions in patients with co…	10.1590/1806-9282.20210745	Inclouded
M. E. Aydin, O.Azap, A.Bilgin, H.Aydin, G.Cavus, S. A.Demiroglu, Y. Z.Aliskan, H. E.Memikoglu, O.Menekse, S.Kaya, S.Demir, N. A.Karaoglan, I.Basaran, S.Hatipoglu, C.Erdinc, S.Yilmaz, E.Tumturk, A.Tezer, Y.Demirkaya, H.Cakar, S. E.Keske, S.Tekin, S.Yardimci, C.Karakoc, C.Ergen, P.Azap, O.Mulazimoglu, L.Ural, O.Can, F.Akalin, H.Turkish Soc Clinical, MicrobiologyHealthcare-Related Infections, Stud	2018	rapid emergence of colistin resistance and its impact on fatality among healthcare-associated infections	this article describes the emergence of resistance and predictors of fatality for 1556 cases of healthcare-associated gram-negative bloodstream infection in 2014 and 2015. the colistin resistance rate in klebsiella pneumoniae was 16.1%, compared with 6% in 2013. in total, 660 (42.4%) cases were fatal. the highest fatality rate was among patients with acinetobacter baumannii bacteraemia (58%), fol…	10.1016/j.jhin.2017.11.014	Excluded due to duplication
Z. B. Aydin, A.Gürsu, M.Tayfur, F.Bilir, Y.Pehlivanoǧlu, F.Öztürk, S.Kazancioǧlu, R.	2011	acinetobacter baumannii: a rare cause of meningoencephalitis in a patient on peritoneal dialysis	multiple drug resistant acinetobacter spp. are usually responsible for hospital-acquired infections. development of a central nervous system infection due to acinetobacter spp. without head trauma or neurosurgical procedure is rare. we report a case of meningoencephalitis caused by a. baumannii in a diabetic 36-year-old man on continuous ambulatory peritoneal dialysis. he was admitted to hospital…	10.5152/kd.2011.14	Excluded due to duplication
M. G. Aydogdu, G.Hizel, K.Ozis, T. N.	2010	comparison of the serial surveillance with quantitative and non-quantitative tracheal aspirate in predicting ventilator-associated pneumonia etiology in patients receiving antibiotic therapy	background. the aim of this study was to investigate the value of serial quantitative (qc) and non-quantitative (nqc) endotracheal aspirate (eta) surveillance cultures in predicting the causative pathogen of ventilator associated pneumonia (vap) in patients receiving antibiotic therapy and the factors associated with their predictive value. this was a prospective observational cohort study carrie…		Excluded due to duplication
S. M. Aye, IreneYu, HeidiWang, JipingChen, KeWickremasinghe, HasiniKaraiskos, IliasBergen, Phillip J.Zhao, JinxinVelkov, TonyGiamarellou, HelenLin, Yu-WeiTsuji, Brian T.Li, Jian	2020	polymyxin triple combinations against polymyxin-resistant, multidrug-resistant, kpc-producing klebsiella pneumoniae	resistance to polymyxin antibiotics is increasing. without new antibiotic classes, combination therapy is often required. we systematically investigated bacterial killing with polymyxin-based combinations against multidrug-resistant (including polymyxin-resistant), carbapenemase-producing klebsiella pneumoniae. monotherapies and double- and triple-combination therapies were compared to identify t…	10.1128/aac.00246-20	Excluded due to duplication
Z. Ayenew, EyasuSyoum, EliasEbrahim, SemiraAssefa, DawitTsige, Estifanos	2021	multidrug resistance pattern of acinetobacter species isolated from clinical specimens referred to the ethiopian public health institute: 2014 to 2018 trend anaylsis	backgroundacinetobacter species have been a leading cause of nosocomial infections, causing significant morbidity and mortality over the entire world including ethiopia. the most important features of a. baumannii are its ability to persist in the hospital environment and rapidly develop resistance to a wide variety of antibiotics. this study aimed to determine trend of antimicrobial resistance i…	10.1371/journal.pone.0250896	Exclouded due to (Lacks necessary data)
R. G.-M. Ayerbe-Algaba, MariaEnrique Jimenez-Mejias, ManuelSanchez-Encinales, VivianaParra-Millan, RaquelEugenia Pachon-Ibanez, MariaPachon, JeronimoSmani, Younes	2018	synergistic activity of niclosamide in combination with colistin against colistin-susceptible and colistin-resistant acinetobacter baumannii and klebsiella pneumoniae	colistin is among the few antibiotics effective against multidrug-resistant acinetobacter baumannii and klebsiella pneumoniae clinical isolates. however, in the last few years, colistin-resistant a. baumannii and k. pneumoniae strains have emerged. therefore, combination therapies, between colistin and other old drugs, restoring the activity of colistin are required. the main objective of this st…	10.3389/fcimb.2018.00348	Excluded due to duplication
G. D. Aygun, O.Utku, T.Mete, B.Urkmez, S.Yilmaz, M.Yasar, H.Dikmen, Y.Ozturk, R.	2002	environmental contamination during a carbapenem-resistant acinetobacter baumannii outbreak in an intensive care unit	during a three-month period in 1999, 25 strains of carbapenem resistant acinetobacter baumannii were isolated from 12 of 170 hospitalized intensive care unit (icu) patients, of which 16 were considered to be clinically significant. these strains were indistinguishable by biotyping and antibiograms, but genotyping was not performed. appropriate antibiotic treatment, isolation precautions, and infe…	10.1053/jhin.2002.1300	Excluded due to duplication
A. Ayibieke, AyumiSuzuki, MasatoSato, WakanaMahazu, SamiratuPrah, IsaacMizoguchi, MiyukiMoriya, KyojiHayashi, TakayaSuzuki, ToshihikoIwanaga, ShirohAblordey, AnthonySaito, Ryoichi	2020	prevalence and characterization of carbapenem-hydrolyzing class d beta-lactamase-producing acinetobacter isolates from ghana	multidrug resistance, especially carbapenem resistance in acinetobacter bacteria is a global healthcare concern. however, available data on the phenotypic and genotypic characteristics of acinetobacter isolates from west africa, including ghana is scanty. our aim was to investigate the antibiotic resistance profile and genotypic characteristics of acinetobacter isolates from ghana and to characte…	10.3389/fmicb.2020.587398	Inclouded
A. K. Ayibieke, A.Mahazu, S.Sato, W.Prah, I.Addow-Thompson, J.Iwanaga, S.Ablordy, A.Saito, R.	2019	antibiotic resistance among gram-negative glucose non-fermenting bacilli from ghana	background-aim: gram-negative glucose non-fermenting bacilli such as pseudomonas aeruginosa and acinetobacter spp. are emerging health threats due to their ability to cause healthcare-associated infections as well as intrinsic and acquired resistance to antibiotics. however, little is known on the antibiotic resistance levels of these bacteria in ghana. in this study, we aimed to determine antibi…	10.1016/j.cca.2019.03.1125	Excluded due to duplication
M. R. Aykota, TugbaYilmaz, Sevda	2020	successful treatment of extreme drug resistant acinetobacter baumannii infection following a liver transplant	orthotopic liver transplantation is a life-saving procedure for patients with end-stage liver failure. however, acinetobacter baumannii infections and acute rejection are important causes of morbidity and mortality following transplants. here we present a case report of a cadaveric donor liver transplantation with infectious complications detected after transplantation. the patient was a 64-year-…	10.3855/jidc.11842	Excluded due to duplication
O. Ayobami, NiklasHarder, ThomasOkeke, Iruka N.Eckmanns, TimMarkwart, Robby	2019	the incidence and prevalence of hospital-acquired (carbapenem-resistant) acinetobacter baumannii in europe, eastern mediterranean and africa: a systematic review and meta-analysis	due to therapeutic challenges, hospital-acquired infections (hais) caused by acinetobacter baumannii (ha-ab), particularly carbapenem-resistant strains (ha-crab) pose a serious health threat to patients worldwide. this systematic review sought to summarize recent data on the incidence and prevalence of ha-ab and ha-crab infections in the who-defined regions of europe (eur), eastern mediterranean …	10.1080/22221751.2019.1698273	Excluded due to duplication
O. Ayobami, NiklasSuwono, BenedittaEckmanns, TimMarkwart, Robby	2020	the epidemiology of carbapenem-non-susceptible acinetobacter species in europe: analysis of ears-net data from 2013 to 2017	background due to limited therapeutic options and their association with high mortality and morbidity, carbapenem-non-susceptibleacinetobacterspp. (cna) are of significant public health importance. this study aimed to describe current epidemiological trends of cna proportions in europe and to identify factors that are associated with carbapenem non-susceptibility of isolates from patients with in…	10.1186/s13756-020-00750-5	Excluded due to duplication
O. Ayobami, SimonEckmanns, TimMarkwart, Robby	2022	antibiotic resistance in hospital-acquired eskape-e infections in low- and lower-middle-income countries: a systematic review and meta-analysis	antimicrobial resistance (amr) and hospital-acquired infections (hais) are global health challenges. the burden of antibiotic resistance in hais is still unclear in low- and lower-middle-income countries (l-lmics). this study summarizes recent data on antibiotic resistance in priority hais (eskape-e) in l-lmics and compares them with data from high-income countries (hics). embase, web of science,…	10.1080/22221751.2022.2030196	Excluded due to duplication
C. H. Ayoub Moubareck, Dalal	2022	the collateral effects of covid-19 pandemic on the status of carbapenemase-producing pathogens	the serious challenge of antimicrobial resistance continues to threaten public health and lingers in the era of the coronavirus disease 2019 (covid-19), declared pandemic by the world health organization. while the pandemic has triggered the importance of infection control practices and preventive measures such as physical distancing, hand hygiene, travel reduction and quarantine, the ongoing ala…	10.3389/fcimb.2022.823626	Excluded due to duplication
C. H. H. Ayoub Moubareck, D.Nabi, A.AlSharhan, M. A.AlDeesi, Z. O.Han, A.Celiloglu, H.Karam Sarkis, D.	2021	detection of oxa-23, ges-11 and ndm-1 among carbapenem-resistant acinetobacter baumannii in dubai: a preliminary study		10.1016/j.jgar.2020.11.016	Exclouded due to (Lacks necessary data)
[truncated: 24,076 more rows]
